# Supplementary material for: Correlating Genotyping Data of Coxiella burnetii with Genomic Groups
Source: Pathogens. 2021 May 14;10(5):604. doi: 10.3390/pathogens10050604 (PMC8156542; doi:10.3390/pathogens10050604)
Supplement: Supplementary file 1 [file pathogens-10-00604-s001.zip]

Archive with 8 entries (8 files):
- Fig_S1.tif
- Fig_S2.tif
- Fig_S3.tif
- Fig_S4.tif
- Fig_S5.tif
- Fig_S6.tif
- Fig_S7.tif
- SupplementaryDataFile.xlsx
