# Supplementary material for: Correlating Genotyping Data of Coxiella burnetii with Genomic Groups
Source: Pathogens. 2021 May 14;10(5):604. doi: 10.3390/pathogens10050604 (PMC8156542; doi:10.3390/pathogens10050604)
Supplement: Supplementary file 1 [file pathogens-10-00604-s001.zip › SupplementaryDataFile.xlsx]

## Sheet: A) MLVA_database
Table S1-A: MLVA database used in this study.
Key	Year of isolation	Host	Sample type	Country	Continent	GG	Plasmid type	MLVA type	MST type	Reference	Synonym	ms23	ms24	ms27	ms28	ms33	ms34
#755	1956	Human	Blood	Poland	Europe	GG I		0005	MST16	MLVA-bank	2009Chmielewski#002	9	27	3	6	9	5
AustraliaQD		Human	Blood	Australia	Australia	GG I		0009		in silico		8	21	4	6	9	5
C2		Hay	na	Sweden	Europe	GG I		0002	MST55	MLVA-bank	Cb#060	9	27	4	6	9	5
CS-Polsko	1989	Tick	na	Poland	Europe	GG I	QpH1	0008		MLVA-bank		8	29	4	6	9	5
Hardthof/90	1990	Cattle	na	Germany	Europe	GG I	QpH1	0008		MLVA-bank		8	29	4	6	9	5
M-34		Cattle	na	Germany	Europe	GG I	QpH1	0008		MLVA-bank		8	29	4	6	9	5
RSA493	1935	Tick	na	USA	North America	GG I	QpH1	0008	MST16	in silico		8	29	4	6	9	5
Z 688/95	1995	Cattle	na	Germany	Europe	GG I	QpH1	0008		MLVA-bank		8	29	4	6	9	5
Cb_C2		Goat	Milk	France	Europe	GG I		0001		in silico		?	27	4	17	9	5
Cb115b	2003	Human	Heart Valve	Canada	North America	GG I		0002	MST16	MLVA-bank	20090317Frankrijk061	9	27	4	6	9	5
CF.IE. 23	1988	Human	Blood	France	Europe	GG I		0002	MST16	MLVA-bank	20090317Frankrijk013	9	27	4	6	9	5
M.AC. 11		Human	Blood	France	Europe	GG I		0002	MST16	MLVA-bank	20090317Frankrijk030	9	27	4	6	9	5
M.AC. 12		Human	Blood	France	Europe	GG I		0002	MST16	MLVA-bank	20090324Frankrijk079	9	27	4	6	9	5
M.AC. 26	1992	Human	Blood	France	Europe	GG I		0002	MST16	MLVA-bank	20090324Frankrijk071	9	27	4	6	9	5
M.AN 7		Human	Blood / Heart Valve	France	Europe	GG I		0002	MST16	MLVA-bank	20090324Frankrijk076	9	27	4	6	9	5
P.AC. 25	1991	Human	Blood	France	Europe	GG I		0002	MST16	MLVA-bank	20090317Frankrijk029	9	27	4	6	9	5
P.IE. 13		Human	Blood	France	Europe	GG I		0002	MST16	MLVA-bank	20090324Frankrijk073	9	27	4	6	9	5
S4_MLVA	1990	Sheep	na	Sweden	Europe	GG I	QpH1	0006	MST16	MLVA-bank	Cb#032	9	7	4	6	9	5
California16	1947	Cattle	Milk	USA	North America	GG I	QpH1	0008	MST16	in silico		8	29	4	6	9	5
California33	1947	Cattle	Milk	USA	North America	GG I	QpH1	0008	MST16	in silico		8	29	4	6	9	5
Ohio314_RSA270	1947	Cattle	Milk	USA	North America	GG I	QpH1	0008	MST16	in silico		8	29	4	6	9	5
Ohio314_RSA338	1956	Cattle	Milk	USA	North America	GG I	QpH1	0008	MST16	in silico		8	29	4	6	9	5
Turkey	1948	Human	Blood	Turkey	Middle East	GG I	QpH1	0008	MST16	in silico		8	29	4	6	9	5
S4		Sheep	Placenta	Sweden	Europe	GG I	QpH1	0003	MST16	in silico		8	27	4	6	9	5
Dyer	1938	Human	Blood	USA	North America	GG I	QpH1	0013	MST16	in silico		8	24	4	6	9	6
RAK8		Tick		Austria	Europe	GG I		0012		Svranka-2006		?	9	4	6	8	5
Cb_PL12	2017	Cattle	Milk	Poland	Europe	GG I		0002	MST16	Jodelko-2015		9	27	4	6	9	5
Cb185	2012	Human	Placenta	France	Europe		QpH1	0183	MST18	in silico		4	10	4	7	4	5
18/4	2009	Goat	afterbirth material	Germany	Europe	GG II-a	QpH1	0015		MLVA-bank		3	9	3	3	4	4
1799/96	1997	Goat	abortion material	Germany	Europe	GG II-a	QpH1	0015		MLVA-bank		3	9	3	3	4	4
19/34	2010	Goat	afterbirth material	Germany	Europe	GG II-a	QpH1	0015		MLVA-bank		3	9	3	3	4	4
19/37	2010	Goat	afterbirth material	Germany	Europe	GG II-a	QpH1	0015		MLVA-bank		3	9	3	3	4	4
19/43	2010	Goat	afterbirth material	Germany	Europe	GG II-a	QpH1	0015		MLVA-bank		3	9	3	3	4	4
3 v. 29.01.97	1998	Cattle		Germany	Europe	GG II-a	QpH1	0015		MLVA-bank		3	9	3	3	4	4
6B	1998	Deer		Germany	Europe	GG II-a	QpH1	0015		MLVA-bank	20111017POR011	3	9	3	3	4	4
Lunge Kalb	2003	Cattle		Germany	Europe	GG II-a	QpH1	0015		MLVA-bank		3	9	3	3	4	4
Nr. 2863	2009	Goat	Vaginal Swab	Germany	Europe	GG II-a	QpH1	0015		MLVA-bank		3	9	3	3	4	4
Nr. 2865	2009	Goat	Milk	Germany	Europe	GG II-a	QpH1	0015		MLVA-bank		3	9	3	3	4	4
Poing 1	2009	Sheep	afterbirth material	Germany	Europe	GG II-a	QpH1	0015		MLVA-bank		3	9	3	3	4	4
Poing 3	2009	Sheep	afterbirth material	Germany	Europe	GG II-a	QpH1	0015		MLVA-bank		3	9	3	3	4	4
Poing 6	2009	Sheep	afterbirth material	Germany	Europe	GG II-a	QpH1	0015		MLVA-bank		3	9	3	3	4	4
Poing 8	2009	Sheep	afterbirth material	Germany	Europe	GG II-a	QpH1	0015		MLVA-bank		3	9	3	3	4	4
Stamm "M"	2001	Cattle		Germany	Europe	GG II-a	QpH1	0015		MLVA-bank		3	9	3	3	4	4
TH393	2009	Sheep	Vaginal Swab	Germany	Europe	GG II-a	QpRS	0015		MLVA-bank		3	9	3	3	4	4
TH449	2009	Goat	Vaginal Swab	Germany	Europe	GG II-a	QpH1	0015		MLVA-bank		3	9	3	3	4	4
TH468	2009	Goat	Vaginal Swab	Germany	Europe	GG II-a	QpH1	0015		MLVA-bank		3	9	3	3	4	4
TH512	2009	Sheep	Vaginal Swab	Germany	Europe	GG II-a	QpH1	0015		MLVA-bank		3	9	3	3	4	4
TH518	2009	Goat	Milk	Germany	Europe	GG II-a	QpH1	0015		MLVA-bank		3	9	3	3	4	4
TH609	2009	Goat	Vaginal Swab	Germany	Europe	GG II-a	QpH1	0015		MLVA-bank		3	9	3	3	4	4
TH641	2009	Goat	Vaginal Swab	Germany	Europe	GG II-a	QpH1	0015		MLVA-bank		3	9	3	3	4	4
V 25/03	2003	Sheep		Germany	Europe	GG II-a	QpH1	0015		MLVA-bank		3	9	3	3	4	4
Wdk 2932	1998	Goat		Germany	Europe	GG II-a	QpH1	0015		MLVA-bank		3	9	3	3	4	4
Wdk 299	2004	Goat		Germany	Europe	GG II-a	QpH1	0015		MLVA-bank		3	9	3	3	4	4
Wdk 48224-37	2001	Sheep		Germany	Europe	GG II-a	QpH1	0015		MLVA-bank		3	9	3	3	4	4
Z 11	1998	Tick		Germany	Europe	GG II-a	QpH1	0015		MLVA-bank		3	9	3	3	4	4
Z 346/99	1999	Sheep	abortion material	Germany	Europe	GG II-a	QpH1	0015		MLVA-bank		3	9	3	3	4	4
Z 5a	1998	Tick		Germany	Europe	GG II-a	QpH1	0015		MLVA-bank		3	9	3	3	4	4
15/24	2008	Sheep	afterbirth material	Germany	Europe	GG II-a	QpH1	0015		MLVA-bank		3	9	3	3	4	4
290/03	2003	Human	Lung	Germany	Europe	GG II-a	QpH1	0015		MLVA-bank		3	9	3	3	4	4
32/1	2010	Sheep	abortion material	Germany	Europe	GG II-a	QpH1	0015		MLVA-bank		3	9	3	3	4	4
34/19	2009	Sheep	afterbirth material	Germany	Europe	GG II-a	QpH1	0015		MLVA-bank		3	9	3	3	4	4
34/23	2009	Sheep	afterbirth material	Germany	Europe	GG II-a	QpH1	0015		MLVA-bank		3	9	3	3	4	4
34/25	2009	Sheep	afterbirth material	Germany	Europe	GG II-a	QpH1	0015		MLVA-bank		3	9	3	3	4	4
34/51	2009	Sheep	afterbirth material	Germany	Europe	GG II-a	QpH1	0015		MLVA-bank		3	9	3	3	4	4
34/52	2009	Sheep	afterbirth material	Germany	Europe	GG II-a	QpH1	0015		MLVA-bank		3	9	3	3	4	4
34/53	2009	Sheep	afterbirth material	Germany	Europe	GG II-a	QpH1	0015		MLVA-bank		3	9	3	3	4	4
34/54	2009	Sheep	afterbirth material	Germany	Europe	GG II-a	QpH1	0015		MLVA-bank		3	9	3	3	4	4
CB 3468/92	1993	Sheep	abortion material	Germany	Europe	GG II-a	QpH1	0015		MLVA-bank		3	9	3	3	4	4
Mb01626/11	2011	Sheep		Germany	Europe	GG II-a	QpH1	0015		MLVA-bank		3	9	3	3	4	4
Mb01770/11	2011	Sheep		Germany	Europe	GG II-a	QpH1	0015		MLVA-bank		3	9	3	3	4	4
V 219	2004	Sheep	Placenta	Germany	Europe	GG II-a	QpH1	0015		MLVA-bank		3	9	3	3	4	4
V 225	2004	Sheep	Placenta	Germany	Europe	GG II-a	QpH1	0015		MLVA-bank		3	9	3	3	4	4
V 241	2004	Sheep	Placenta	Germany	Europe	GG II-a	QpH1	0015		MLVA-bank		3	9	3	3	4	4
V 88/03	2003	Sheep		Germany	Europe	GG II-a	QpH1	0015		MLVA-bank		3	9	3	3	4	4
Z 3464/92	1992	Goat		Germany	Europe	GG II-a	QpH1	0015		MLVA-bank	Cb#051	3	9	3	3	4	4
Z 3468-5/92	1992	Sheep		Germany	Europe	GG II-a	QpH1	0015		MLVA-bank		3	9	3	3	4	4
Z 3478/92	1992	Sheep		Germany	Europe	GG II-a	QpH1	0015		MLVA-bank		3	9	3	3	4	4
Z 349-36/94	1994	Sheep		Germany	Europe	GG II-a	QpH1	0015	MST18	MLVA-bank	Cb#055	3	9	3	3	4	4
Z 4313/93	1993	Sheep		Germany	Europe	GG II-a	QpH1	0015		MLVA-bank	Cb#052	3	9	3	3	4	4
Z 4485/93	1993	Sheep		Germany	Europe	GG II-a	QpH1	0015		MLVA-bank		3	9	3	3	4	4
Wdk 4679, Stamm 14A	1998	Sheep		Germany	Europe	GG II-a	QpH1	0018		MLVA-bank		3	9	3	3	5	4
Wdk 4680, Stamm 14B	1998	Sheep		Germany	Europe	GG II-a	QpH1	0018		MLVA-bank		3	9	3	3	5	4
19/31	2010	Goat	afterbirth material	Germany	Europe	GG II-a	QpH1	0018		MLVA-bank		3	9	3	3	5	4
34/22	2009	Sheep	afterbirth material	Germany	Europe	GG II-a	QpH1	0018		MLVA-bank		3	9	3	3	5	4
Wdk 1188	1999	Sheep		Germany	Europe	GG II-a	QpH1	0018		MLVA-bank		3	9	3	3	5	4
München	1969	Sheep		Germany	Europe	GG II-a	QpH1	0015		MLVA-bank		3	9	3	3	4	4
Z 104/94	1994	Sheep		Germany	Europe	GG II-a	QpH1	0018		MLVA-bank	Cb#053	3	9	3	3	5	4
Frankfurt	1982	Cattle		Germany	Europe	GG II-a	QpH1	0016		MLVA-bank		3	9	3	3	4	5
19/51	2010	Sheep		Germany	Europe	GG II-a	QpH1	0023		MLVA-bank		3	9	3	3	5	5
30/14	2011	Sheep	afterbirth material	Germany	Europe	GG II-a	QpH1	0021		MLVA-bank		3	9	3	3	1	4
S 3577/00	2001	Sheep		Germany	Europe	GG II-a	QpH1	0015		MLVA-bank		3	9	3	3	4	4
Henzerling	1945	Human	Blood	Italy	Europe	GG II-a	QpH1	0017	MST18	MLVA-bank	2009Chmielewski#008	3	9	3	3	4	3
Innsbruck	1991	Goat		Austria	Europe	GG II-a	QpH1	0017	MST18	MLVA-bank	Cb#030	3	9	3	3	4	3
Soyta	1965	Cattle		Switzerland	Europe	GG II-a	QpH1	0020		MLVA-bank		3	9	3	3	4	2
CS-Florian	1956	Human	Blood	Slovak Republic	Europe	GG II-a	QpH1	0017		MLVA-bank	Cb#044	3	9	3	3	4	3
Max		Sheep		Germany	Europe	undefined		0182		MLVA-bank	Cb#038	4	7	4	3	6	4
Pohlheim	1997	Sheep		Germany	Europe	undefined		0182		MLVA-bank	Cb#037	4	7	4	3	6	4
CS-R	1975	Human		Italy	Europe	undefined		0180		MLVA-bank	Cb#046	4	8	3	3	4	3
#507	1993	Cattle	Placenta	Poland	Europe	GG II-a		0028	MST18	MLVA-bank	2009Chmielewski#004	3	8	3	3	5	4
#801	1993	Cattle	Placenta	Poland	Europe	GG II-a		0028	MST18	MLVA-bank	2009Chmielewski#003	3	8	3	3	5	4
Dowg	1989	Bull	Semen	Poland	Europe	GG II-a		0028	MST18	MLVA-bank	2009Chmielewski#006	3	8	3	3	5	4
Hum	1991	Human	Urine	Poland	Europe	GG II-a		0028	MST18	MLVA-bank	2009Chmielewski#007	3	8	3	3	5	4
Zam	1983	Cattle	Placenta	Poland	Europe	GG II-a		0028	MST18	MLVA-bank	2009Chmielewski#005	3	8	3	3	5	4
Gt2	2010	Goat	Placenta	Spain	Europe	GG II-a		0030	MST18	Astobiza-2012		4	9	3	3	3	4
CS-Bud	1978	Cattle		Slovak Republic	Europe	undefined		0180		MLVA-bank	Cb#045	4	?	3	3	4	3
11	2013	Sheep	Faecal	Hungary	Europe	GG II-a		0024	MST18	MLVA-bank	Hung13	4	9	3	3	4	5
2223	2013	Human	Blood	Hungary	Europe	GG II-a		0025	MST18	MLVA-bank	Hung14	5	9	3	3	4	5
f5	2013	Sheep	Faecal	Hungary	Europe	GG II-a		0024	MST18	MLVA-bank	Hung12	4	9	3	3	4	5
RSA331	1945	Human	Blood	Italy	Europe	GG II-a	QpH1	0017	MST18	in silico		3	9	3	3	4	3
Heizberg	1945	Human	Blood	Italy	Europe	GG II-a	QpH1	0017		in silico		3	9	3	3	4	3
Henzerling_Kuley	1945	Human	Blood	Italy	Europe	GG II-a	QpH1	0017	MST18	in silico		3	9	3	3	4	3
Z349-36-94	1994	Sheep	Placenta	Germany	Europe	GG II-a	QpH1	0015		in silico		3	9	3	3	4	4
M44	1945	Human	Blood	Italy	Europe	GG II-a	QpH1	0020	MST25	in silico		3	9	3	3	4	2
2338	2003	Cattle		Germany	Europe	GG II-a	QpH1	0015	MST18	in silico		3	9	3	3	4	4
Sample 207	2014	Sheep		France	Europe	GG II-a		0019		MLVA-bank		3	8	3	3	4	4
Sample 249	2012	Sheep		France	Europe	GG II-a		0029		MLVA-bank		3	8	3	3	4	6
DER		Tick		Slovak Republic	Europe	GG II-a		0017		Svranka-2006		?	9	3	3	4	3
IXO		Tick		Slovak Republic	Europe	GG II-a		0017		Svranka-2006		?	9	3	3	4	3
LUGA		Mouse		Russia	Asia	GG II-a		0017		Svranka-2006		?	9	3	3	4	3
1/IIA		Tick		Slovak Republic	Europe	GG II-a		0017		Svranka-2006		?	9	3	3	4	3
L		Tick		Slovak Republic	Europe	GG II-a		0017		Svranka-2006		?	9	3	3	4	3
48		Tick		Slovak Republic	Europe	GG II-a		0017		Svranka-2006		?	9	3	3	4	3
27		Tick		Slovak Republic	Europe	GG II-a		0017		Svranka-2006		?	9	3	3	4	3
L35		Human		Slovak Republic	Europe	GG II-a		0017		Svranka-2006		?	9	3	3	4	3
Rijswijk		unknown		Slovak Republic	Europe	GG II-a		0026		Svranka-2006		?	9	3	3	6	3
CbCRO27	2010	Goat	Foetal Organs	Croatia	Europe	GG II-a		0022		Racic-2014		3	10	3	3	4	4
CbCRO33	2010	Goat	Foetal Organs	Croatia	Europe	GG II-a		0022		Racic-2014		3	10	3	3	4	4
CbCRO42	2012	Goat	Vaginal Swab	Croatia	Europe	GG II-a		0015		Racic-2014		3	9	3	3	4	4
CbCRO38	2011	Cattle	Foetal Organs	Croatia	Europe	GG II-a		0015		Racic-2014		3	9	3	3	4	4
CbCRO31	2010	Goat	Foetal Organs	Croatia	Europe	GG II-a		0027		Racic-2014		3	7	3	3	4	3
CbCRO49	2012	Sheep	Foetal Organs	Croatia	Europe	GG II-a		0015		Racic-2014		3	9	3	3	4	4
CbCRO48	2012	Sheep	Foetal Organs	Croatia	Europe	GG II-a		0015		Racic-2014		?	9	3	3	4	4
CbCRO30	2010	Goat	Foetal Organs	Croatia	Europe	GG II-a		0015		Racic-2014		3	9	3	3	4	4
CbCRO36	2010	Goat	Foetal Organs	Croatia	Europe	GG II-a		0015		Racic-2014		?	9	3	3	4	4
CbCRO24	2008	Goat	Foetal Organs	Croatia	Europe	GG II-a		0015		Racic-2014		3	9	3	3	4	4
CbCRO40	2011	Sheep	Foetal Organs	Croatia	Europe	GG II-a		0015		Racic-2014		?	9	3	3	4	4
0.08.07666.059	2008	Sheep	Aerosol	Spain	Europe	GG II-c		0045		MLVA-bank	20110829SP030	1	11	2	3	7	2
390	2009	Goat		Portugal	Europe	GG II-c		0038		MLVA-bank	20111017POR003	1	11	2	3	7	3
0,08,00290,030	2008	Sheep	Faeces	Spain	Europe	GG II-c		0038		MLVA-bank	20110829SP043	1	11	2	3	7	3
0,08,01157,002	2008	Sheep	Vaginal Swab	Spain	Europe	GG II-c		0038		MLVA-bank	20110829SP036	1	11	2	3	7	3
0,08,07770,048	2008	Sheep	Aerosol	Spain	Europe	GG II-c		0038		MLVA-bank	20110829SP038	1	11	2	3	7	3
0,10,00045,001	2010	Goat	Placenta	Spain	Europe	GG II-c		0038	MST13	MLVA-bank	20110829SP001	1	11	2	3	7	3
0,10,05503,003	2010	Sheep	Placenta	Spain	Europe	GG II-c		0038		MLVA-bank	20110829SP034	1	11	2	3	7	3
0,11,00139,055	2011	Sheep	Aerosol	Spain	Europe	GG II-c		0038		MLVA-bank	20110829SP035	1	11	2	3	7	3
0,11,01510,023	2011	Sheep	Enviromental samples	Spain	Europe	GG II-c		0038		MLVA-bank	20110829SP039	1	11	2	3	7	3
0.05.02470.001	2005	Goat	Placenta	Spain	Europe	GG II-c		0038	MST13	MLVA-bank	20110829SP004	1	11	2	3	7	3
0.08.00863.016	2008	Sheep	Vaginal Swab	Spain	Europe	GG II-c		0038		MLVA-bank	20110829SP032	1	11	2	3	7	3
0.08.00863.018	2008	Sheep	Vaginal Swab	Spain	Europe	GG II-c		0038		MLVA-bank	20110829SP031	1	11	2	3	7	3
0.09.00817.022	2009	Sheep	Vaginal Swab	Spain	Europe	GG II-c		0038	MST13	MLVA-bank	20110829SP033	1	11	2	3	7	3
09.05566.008.01	2009	Cattle	BTM	Spain	Europe	GG II-c		0038	MST13	MLVA-bank	20110829SP021	1	11	2	3	7	3
685/1	2010	Goat		Spain	Europe	GG II-c		0038	MST13	MLVA-bank	20111017POR004	1	11	2	3	7	3
685/2	2010	Goat		Spain	Europe	GG II-c		0038		MLVA-bank	20111017POR005	1	11	2	3	7	3
747/2	2011	Goat		Portugal	Europe	GG II-c		0038		MLVA-bank		1	11	2	3	7	3
JL	2007	Human	Heart Valve	Portugal	Europe	GG II-c		0038	MST13	MLVA-bank	20111017POR012	1	11	2	3	7	3
P.IE 55	1996	Human	Vegetation	France	Europe	GG II-c		0038	MST12	MLVA-bank	20090324Frankrijk075	1	11	2	3	7	3
T.EI. 2		Human	Blood	France	Europe	GG II-c		0038	MST13	MLVA-bank	20090317Frankrijk072	1	11	2	3	7	3
CbC5		Sheep	Milk	France	Europe	GG II-c		0040		MLVA-bank	Cb#018	?	11	2	3	8	3
0,11,02888	2011	Cattle	Individual Milk	Spain	Europe	GG II-c		0049	MST13	MLVA-bank	20110829SP020	6	11	2	3	9	3
P.IE. 5	1990	Human	Plasma	France	Europe	GG II-c		0041	MST12	MLVA-bank	20090317Frankrijk065	1	10	2	3	7	3
T.IE. 42	1993	Human	Aortic Heart Valve prosthesis	France	Europe	GG II-c		0042	MST12	MLVA-bank	20090317Frankrijk047	1	13	2	3	7	3
P.IE. 56	1995	Human	Heart Valve	France	Europe	GG II-c		0043	MST12	MLVA-bank	20090317Frankrijk056	1	14	2	3	7	3
L.S. 58	1995	Human	Abscess of the Spleen	France	Europe	GG II-c		0039	MST12	MLVA-bank	20090317Frankrijk025	1	12	2	3	7	3
P.IE. 52	1995	Human	Aortic prosthesis	France	Europe	GG II-c		0039	MST12	MLVA-bank	20090317Frankrijk048	1	12	2	3	7	3
P.IE. 6		Human	Blood	France	Europe	GG II-c		0039	MST12	MLVA-bank	20090317Frankrijk035	1	12	2	3	7	3
T.IE. 69	1988	Human	Vegetation right atrium	France	Europe	GG II-c		0039	MST13	MLVA-bank	20090317Frankrijk037	1	12	2	3	7	3
T.IE. 106	2001	Human	Aortic Heart Valve	France	Europe	GG II-c		0039	MST32	MLVA-bank	20090317Frankrijk042	1	12	2	3	7	3
Cb109		Human	Aortic Heart Valve	Germany	Europe	GG II-c	QpH1	0043	MST32	in silico		?	14	2	3	?	3
2014-PE-15890	2018	Goat	Placenta	Italy	Europe	GG II-c	QpH1	0042	MST32	in silico		?	13	2	3	?	3
P.IE. 40b	1993	Human	Aortic Heart Valve / prosthetic Heart Valve	France	Europe	GG II-c		0047	MST11	MLVA-bank	20090317Frankrijk023	3	12	2	3	7	3
P.IE. 46	1993	Human	Artificial mitral Heart Valve	France	Europe	GG II-c		0047	MST11	MLVA-bank	20090317Frankrijk014	3	12	2	3	7	3
PIE 40a	1993	Human	Aortic Heart Valve / prosthetic Heart Valve	France	Europe	GG II-c		0047	MST11	MLVA-bank	20090317Frankrijk006	3	12	2	3	7	3
Ceglie_20	2011	Cattle	BTM	Italy	Europe	GG II-c		0046		Ceglie-2015		6	12	2	3	7	3
DC7	2011	Cattle	Individual Milk	Spain	Europe	GG II-c		0050	MST13	Astobiza-2012		6	11	2	3	4	3
Gt1	2010	Goat	Placenta	Spain	Europe	GG II-c		0044	MST13	Astobiza-2012		1	11	2	3	2	3
Gt4	2005	Goat	Placenta	Spain	Europe	GG II-c		0044	MST13	Astobiza-2012		1	11	2	3	2	3
DC8	2009	Cattle	BTM	Spain	Europe	GG II-c		0044	MST13	Astobiza-2012		1	11	2	3	2	3
Sh3a	2008	Sheep	Vaginal Swab	Spain	Europe	GG II-c		0044	MST13	Astobiza-2012		1	11	2	3	2	3
Sh3b	2008	Sheep	Vaginal Swab	Spain	Europe	GG II-c		0044	MST13	Astobiza-2012		1	11	2	3	2	3
Sh3c	2009	Sheep	Vaginal Swab	Spain	Europe	GG II-c		0044	MST13	Astobiza-2012		1	11	2	3	2	3
Sh3d	2010	Sheep	Placenta	Spain	Europe	GG II-c		0044	MST13	Astobiza-2012		1	11	2	3	2	3
Sh3e	2011	Sheep	Aerosol	Spain	Europe	GG II-c		0044	MST13	Astobiza-2012		1	11	2	3	2	3
Sh4a	2008	Sheep	Vaginal Swab	Spain	Europe	GG II-c		0044	MST13	Astobiza-2012		1	11	2	3	2	3
Sh4b	2008	Sheep	Aerosol	Spain	Europe	GG II-c		0044	MST13	Astobiza-2012		1	11	2	3	2	3
Sh4c	2011	Sheep	Enviromental samples	Spain	Europe	GG II-c		0044	MST13	Astobiza-2012		1	11	2	3	2	3
Sh5	2008	Sheep	Faeces	Spain	Europe	GG II-c		0044	MST13	Astobiza-2012		1	11	2	3	2	3
Sh2	2008	Sheep	Aerosol	Spain	Europe	GG II-c		0051		Astobiza-2012		1	11	2	3	2	2
G2		Goat	Placenta	Italy	Europe	GG II-c		0048	MST32	DiDomenico-2014		9	10	2	3	?	3
G3		Goat	Lung	Italy	Europe	GG II-c		0039	MST32	DiDomenico-2014		?	12	2	3	?	3
G4		Goat	Brain	Italy	Europe	GG II-c		0041	MST32	DiDomenico-2015		?	10	2	3	?	3
C1		Cattle	Individual Milk	Italy	Europe	GG II-c		0041	MST32	DiDomenico-2016		5	10	2	3	?	3
S2		Sheep	Vaginal Swab	Italy	Europe	GG II-c		0041	MST32	DiDomenico-2017		?	10	2	3	?	3
S3		Sheep	Spleen	Italy	Europe	GG II-c		0040	MST32	DiDomenico-2018		10	?	2	3	?	3
S4_Italy		Sheep	Lung	Italy	Europe	GG II-c		0038	MST32	DiDomenico-2019		?	?	2	3	?	3
G5		Goat	Vaginal Swab	Italy	Europe	GG II-c		0041	MST32	DiDomenico-2020		?	10	2	3	?	3
G6		Goat	Spleen	Italy	Europe	GG II-c		0041	MST32	DiDomenico-2021		?	10	2	3	?	3
G7		Goat	liver	Italy	Europe	GG II-c		0040	MST32	DiDomenico-2022		8	11	2	3	?	3
G8		Goat	Spleen	Italy	Europe	GG II-c		0048	MST32	DiDomenico-2023		?	10	2	3	9	3
G9		Goat	Lung	Italy	Europe	GG II-c		0041	MST32	DiDomenico-2024		?	10	2	3	?	3
S9		Sheep	Placenta	Italy	Europe	GG II-c		0038	MST12	DiDomenico-2025		?	11	2	3	?	3
Goat 685	2010	Goat	Foetal liver	Portugal	Europe	GG II-c		0044	MST13	Santos-2012		1	11	2	3	2	3
Goat 747	2011	Goat	Foetal liver	Portugal	Europe	GG II-c		0044		Santos-2012		1	11	2	3	2	3
Patient 1751	2007	Human	Heart Valve	Portugal	Europe	GG II-c		0044	MST13	Santos-2012		1	11	2	3	2	3
Sample 197	2014	Sheep		France	Europe	GG II-c		0039		Joulie-2017		?	12	2	3	?	3
Sample 198	2014	Sheep		France	Europe	GG II-c		0042		Joulie-2017		?	13	2	3	?	3
Sample 206	2014	Sheep		France	Europe	GG II-c		0039		Joulie-2017		?	12	2	3	?	3
Sample 225	2015	Sheep		France	Europe	GG II-c		0038		Joulie-2017		?	11	2	3	?	3
Sample 228	2008	Sheep		France	Europe	GG II-c		0039		Joulie-2017		?	12	2	3	?	3
Sample 229	2010	Sheep		France	Europe	GG II-c		0039		Joulie-2017		?	12	2	3	?	3
Sample 230	2010	Goat		France	Europe	GG II-c		0039		Joulie-2017		?	12	2	3	?	3
Sample 231	2012	Sheep		France	Europe	GG II-c		0039		Joulie-2017		?	12	2	3	?	3
Sample 232	2008	Sheep		France	Europe	GG II-c		0039		Joulie-2017		?	12	2	3	?	3
Sample 233	2013	Sheep		France	Europe	GG II-c		0039		Joulie-2017		?	12	2	3	?	3
Sample 234	2007	Sheep		France	Europe	GG II-c		0039		Joulie-2017		5	12	2	3	?	3
Sample 235	2015	Sheep		France	Europe	GG II-c		0039		Joulie-2017		5	12	2	3	?	3
Sample 236	2014	Sheep		France	Europe	GG II-c		0038		Joulie-2017		?	11	2	3	?	3
Sample 243	2007	Sheep		France	Europe	GG II-c		0039		Joulie-2017		?	12	2	3	?	3
Sample 244	2007	Sheep		France	Europe	GG II-c		0039		Joulie-2017		5	12	2	3	?	3
Sample 245	2014	Goat		France	Europe	GG II-c		0039		Joulie-2017		?	12	2	3	?	3
Sample 246	2010	Sheep		France	Europe	GG II-c		0039		Joulie-2017		?	12	2	3	?	3
Sample 247	2014	Sheep		France	Europe	GG II-c		0042		Joulie-2017		?	13	2	3	?	3
Sample 254	2014	Sheep		France	Europe	GG II-c		0038		Joulie-2017		?	11	2	3	?	3
Sample 257	2014	Sheep		France	Europe	GG II-c		0039		Joulie-2017		?	12	2	3	?	3
Sample 258	2014	Sheep		France	Europe	GG II-c		0038		Joulie-2017		?	11	2	3	?	3
Sample 261	2014	Goat		France	Europe	GG II-c		0039		Joulie-2017		?	12	2	3	?	3
Sample 262	2012	Sheep		France	Europe	GG II-c		0039		Joulie-2017		?	12	2	3	?	3
Sample 263	2013	Sheep		France	Europe	GG II-c		0039		Joulie-2017		?	12	2	3	?	3
Sample 264	2008	Sheep		France	Europe	GG II-c		0039		Joulie-2017		5	12	2	3	?	3
Sample 199	2014	Sheep		France	Europe	GG II-c		0039		Joulie-2017		5	12	2	3	?	3
Sample 202	2013	Sheep		France	Europe	GG II-c		0038		Joulie-2017		?	11	2	3	?	3
Sample 188	2014	Cattle		France	Europe	GG II-c		0042		Joulie-2017		?	13	2	3	?	3
Sample 189	2014	Goat		France	Europe	GG II-c		0042		Joulie-2017		?	13	2	3	?	3
Sample 190	2014	Sheep		France	Europe	GG II-c		0042		Joulie-2017		?	13	2	3	?	3
Sample 191	2014	Sheep		France	Europe	GG II-c		0042		Joulie-2017		?	13	2	3	?	3
Sample 192	2014	Goat		France	Europe	GG II-c		0042		Joulie-2017		?	13	2	3	?	3
Sample 193	2014	Sheep		France	Europe	GG II-c		0042		Joulie-2017		?	13	2	3	?	3
Sample 194	2015	Sheep		France	Europe	GG II-c		0042		Joulie-2017		?	13	2	3	?	3
Sample 195	2014	Sheep		France	Europe	GG II-c		0042		Joulie-2017		?	13	2	3	?	3
Sample 196	2014	Goat		France	Europe	GG II-c		0042		Joulie-2017		5	13	2	3	?	3
Sample 204	2010	Sheep		France	Europe	GG II-c		0042		Joulie-2017		?	13	2	3	?	3
Sample 205	2013	Sheep		France	Europe	GG II-c		0042		Joulie-2017		?	13	2	3	?	3
Sample 210	2014	Sheep		France	Europe	GG II-c		0042		Joulie-2017		?	13	2	3	?	3
Sample 211	2012	Sheep		France	Europe	GG II-c		0042		Joulie-2017		?	13	2	3	7	3
Sample 212	2010	Goat		France	Europe	GG II-c		0042		Joulie-2017		?	13	2	3	?	3
Sample 213	2006	Goat		France	Europe	GG II-c		0042		Joulie-2017		?	13	2	3	?	3
Sample 214	2010	Goat		France	Europe	GG II-c		0042		Joulie-2017		?	13	2	3	?	3
Sample 215	2007	Sheep		France	Europe	GG II-c		0042		Joulie-2017		?	13	2	3	?	3
Sample 216	2008	Sheep		France	Europe	GG II-c		0042		Joulie-2017		?	13	2	3	?	3
Sample 217	2012	Sheep		France	Europe	GG II-c		0042		Joulie-2017		?	13	2	3	?	3
Sample 218	2015	Sheep		France	Europe	GG II-c		0042		Joulie-2017		?	13	2	3	?	3
Sample 219	2014	Sheep		France	Europe	GG II-c		0042		Joulie-2017		?	13	2	3	?	3
Sample 220	2013	Sheep		France	Europe	GG II-c		0040		Joulie-2017		?	9	2	3	?	3
Sample 252	2008	Sheep		France	Europe	GG II-c		0042		Joulie-2017		?	13	2	3	?	3
Sample 68	2014	Sheep		France	Europe	GG II-c		0038		Joulie-2017		?	11	2	3	7	3
Sample 197a	2014	Sheep		France	Europe	GG II-c		0039		Joulie-2017		5	12	2	3	?	3
Sample 205a	2013	Sheep		France	Europe	GG II-c		0042		Joulie-2017		?	13	2	3	?	3
Sample 252a	2008	Sheep		France	Europe	GG II-c		0042		Joulie-2017		?	13	2	3	?	3
Sample 263a	2013	Sheep		France	Europe	GG II-c		0042		Joulie-2017		?	13	2	3	?	3
Sample 195a	2014	Sheep		France	Europe	GG II-c		0042		Joulie-2017		?	13	2	3	?	3
NLhu3345937	2010	Human	Heart Valve	Netherlands	Europe	GG II-b	QpH1	0180	MST33	in silico		?	10	3	3	?	3
CbCVIC1	2010	Goat		Netherlands	Europe	GG II-b	QpH1	0180	MST33	in silico		?	11	3	3	?	3
09E080053	2009	Human	BAL Fluid	Netherlands	Europe	GG II-b		0037		MLVA-bank	20090713CWZ072	3	10	3	3	7	7
543	2010	Human	Aorta tissue	Netherlands	Europe	GG II-b		0034		MLVA-bank	20100705CWZ103	3	11	3	3	7	7
1856	2010	Human	Vascular prosthesis	Netherlands	Europe	GG II-b		0034		MLVA-bank	20100705CWZ101	3	11	3	3	7	7
2100	2010	Human	Abscess fluid	Netherlands	Europe	GG II-b		0034		MLVA-bank	20100705CWZ099	3	11	3	3	7	7
9003262		Goat	Placenta	Netherlands	Europe	GG II-b		0034	MST33	MLVA-bank	20100705CWZ085	3	11	3	3	7	7
2040132769	2012	Human		Netherlands	Europe	GG II-b		0034	MST33	MLVA-bank	20120511CWZ018	3	11	3	3	7	7
00722-28712	2010	Human	Serum	Netherlands	Europe	GG II-b		0034		MLVA-bank	20101011CWZ104	3	11	3	3	7	7
00928-49476	2010	Human	Serum	Netherlands	Europe	GG II-b		0034		MLVA-bank	20101011CWZ106	3	11	3	3	7	7
01001-50786	2010	Human	Serum	Netherlands	Europe	GG II-b		0034		MLVA-bank	20101011CWZ105	3	11	3	3	7	7
09E070891	2009	Human	BAL Fluid	Netherlands	Europe	GG II-b		0034	MST33	MLVA-bank	20090713CWZ050	3	11	3	3	7	7
09M9073375	2009	Human	Heart Valve	Netherlands	Europe	GG II-b		0034		MLVA-bank	20100121CWZ078	3	11	3	3	7	7
1638Cbc2		Goat		France	Europe	GG II-b		0034	MST33	MLVA-bank	20120511CWZ002	3	11	3	3	7	7
598 (JBZ)	2010	Human	Thrombus	Netherlands	Europe	GG II-b		0034		MLVA-bank	20100705CWZ083	3	11	3	3	7	7
8014160-2	2009	Goat	Placenta	Netherlands	Europe	GG II-b		0034	MST33	MLVA-bank	20100705CWZ087	3	11	3	3	7	7
90427-78525	2009	Human	Sputum	Netherlands	Europe	GG II-b		0034	MST33	MLVA-bank	20090713CWZ066	3	11	3	3	7	7
90520-84991	2009	Human	BAL Fluid	Netherlands	Europe	GG II-b		0034		MLVA-bank	20090713CWZ064	3	11	3	3	7	7
90608-91035	2009	Human	Sputum	Netherlands	Europe	GG II-b		0034	MST33	MLVA-bank	20090713CWZ063	3	11	3	3	7	7
B624808	2009	Human	Sputum	Netherlands	Europe	GG II-b		0034	MST33	MLVA-bank	20090713CWZ052	3	11	3	3	7	7
B625918	2009	Human	Sputum	Netherlands	Europe	GG II-b		0034		MLVA-bank	20090713CWZ053	3	11	3	3	7	7
B626149	2009	Human	Sputum	Netherlands	Europe	GG II-b		0034	MST33	MLVA-bank	20090713CWZ054	3	11	3	3	7	7
B626151	2009	Human	Sputum	Netherlands	Europe	GG II-b		0034		MLVA-bank	20090713CWZ055	3	11	3	3	7	7
B633881	2009	Human	Sputum	Netherlands	Europe	GG II-b		0034	MST33	MLVA-bank	20090713CWZ057	3	11	3	3	7	7
geit 11	2008	Goat	Vaginal Swabs	Netherlands	Europe	GG II-b		0034	MST33	MLVA-bank	20090106CWZ040	3	11	3	3	7	7
geit 13	2008	Goat	Vaginal Swabs	Netherlands	Europe	GG II-b		0034	MST33	MLVA-bank	20090106CWZ041	3	11	3	3	7	7
geit 9	2008	Goat	Vaginal Swabs	Netherlands	Europe	GG II-b		0034	MST33	MLVA-bank	20090106CWZ039	3	11	3	3	7	7
N.IE./GG. 80	1999	Human	Right cervical ganglion	France	Europe	GG II-b		0034	MST33	MLVA-bank	20090317Frankrijk034	3	11	3	3	7	7
Rund 76	2011	Cattle	Placenta	Netherlands	Europe	GG II-b		0034	MST33	MLVA-bank	20120511CWZ008	3	11	3	3	7	7
SE.AN. 59	1996	Human	Left iliac wall	France	Europe	GG II-b		0034	MST33	MLVA-bank	20090317Frankrijk051	3	11	3	3	7	7
TO.IE. 85	1999	Human	Blood	France	Europe	GG II-b		0034	MST33	MLVA-bank	20090317Frankrijk024	3	11	3	3	7	7
V09027671	2009	Human	Wound fluid	Netherlands	Europe	GG II-b		0034		MLVA-bank	20100121CWZ074	3	11	3	3	7	7
V09028610	2009	Human	Aortic Heart Valve	Netherlands	Europe	GG II-b		0034	MST33	MLVA-bank	20100121CWZ076	3	11	3	3	7	7
V10027445	2010	Human	Aorta Heart Valve	Netherlands	Europe	GG II-b		0034	MST33	MLVA-bank	20101011CWZ107	3	11	3	3	7	7
X014160	2008	Goat	Vaginal Swabs	Netherlands	Europe	GG II-b		0034	MST33	MLVA-bank	20090106CWZ038	3	11	3	3	7	7
592	2010	Human	Plasma	Netherlands	Europe	GG II-b		0031		MLVA-bank	20100705CWZ102	3	11	3	3	7	8
13A	2008	Sheep	Vaginal Swabs	Netherlands	Europe	GG II-b		0031	MST33	MLVA-bank	20090106CWZ001	3	11	3	3	7	8
1504 (JBZ)	2008	Human	Aortic Heart Valve	Netherlands	Europe	GG II-b		0031	MST33	MLVA-bank	20100705CWZ084	3	11	3	3	7	8
19A	2008	Sheep	Vaginal Swab	Netherlands	Europe	GG II-b		0031	MST33	MLVA-bank	20090106CWZ002	3	11	3	3	7	8
21A	2008	Sheep	Vaginal Swab	Netherlands	Europe	GG II-b		0031	MST33	MLVA-bank	20090106CWZ003	3	11	3	3	7	8
23A	2008	Lamb	Throat swabs	Netherlands	Europe	GG II-b		0031	MST33	MLVA-bank	20090106CWZ004	3	11	3	3	7	8
24A	2008	Lamb	Throat swab	Netherlands	Europe	GG II-b		0031	MST33	MLVA-bank	20090106CWZ005	3	11	3	3	7	8
25A	2008	Lamb	Throat swab	Netherlands	Europe	GG II-b		0031	MST33	MLVA-bank	20090106CWZ006	3	11	3	3	7	8
90401-70433	2009	Human	BAL Fluid	Netherlands	Europe	GG II-b		0031		MLVA-bank	20090106CWZ042	3	11	3	3	7	8
M.IE 74	1998	Human	Aortic Heart Valve prosthesis	France	Europe	GG II-b		0031	MST33	MLVA-bank	20090317Frankrijk015	3	11	3	3	7	8
Q042	2009	Human	BAL Fluid	Netherlands	Europe	GG II-b		0031		Tilburg-2012_a		3	11	3	3	7	8
Q084	2008	Human	Aorta Heart Valve	Netherlands	Europe	GG II-b		0031		Tilburg-2012_a		3	11	3	3	7	8
Q102	2010	Human	Plasma	Netherlands	Europe	GG II-b		0031		Tilburg-2012_a		3	11	3	3	7	8
Q072	2009	Human	BAL Fluid	Netherlands	Europe	GG II-b		0037		Tilburg-2012_a		3	10	3	3	7	7
Q050	2009	Human	BAL Fluid	Netherlands	Europe	GG II-b		0034		Tilburg-2012_a		3	11	3	3	7	7
Q052	2009	Human	Sputum	Netherlands	Europe	GG II-b		0034		Tilburg-2012_a		3	11	3	3	7	7
Q053	2009	Human	Sputum	Netherlands	Europe	GG II-b		0034		Tilburg-2012_a		3	11	3	3	7	7
Q054	2009	Human	Sputum	Netherlands	Europe	GG II-b		0034		Tilburg-2012_a		3	11	3	3	7	7
Q055	2009	Human	Sputum	Netherlands	Europe	GG II-b		0034		Tilburg-2012_a		3	11	3	3	7	7
Q057	2009	Human	Sputum	Netherlands	Europe	GG II-b		0034		Tilburg-2012_a		3	11	3	3	7	7
Q063	2009	Human	Sputum	Netherlands	Europe	GG II-b		0034		Tilburg-2012_a		3	11	3	3	7	7
Q064	2009	Human	BAL Fluid	Netherlands	Europe	GG II-b		0034		Tilburg-2012_a		3	11	3	3	7	7
Q066	2009	Human	Sputum	Netherlands	Europe	GG II-b		0034		Tilburg-2012_a		3	11	3	3	7	7
Q074	2009	Human	Wound fluid	Netherlands	Europe	GG II-b		0034		Tilburg-2012_a		3	11	3	3	7	7
Q076	2009	Human	Aorta Heart Valve	Netherlands	Europe	GG II-b		0034		Tilburg-2012_a		3	11	3	3	7	7
Q078	2009	Human	Aorta Heart Valve	Netherlands	Europe	GG II-b		0034		Tilburg-2012_a		3	11	3	3	7	7
Q083	2010	Human	Thrombus	Netherlands	Europe	GG II-b		0034		Tilburg-2012_a		3	11	3	3	7	7
Q099	2010	Human	Abscess fluid	Netherlands	Europe	GG II-b		0034		Tilburg-2012_a		3	11	3	3	7	7
Q101	2010	Human	Vascular prosthesis	Netherlands	Europe	GG II-b		0034		Tilburg-2012_a		3	11	3	3	7	7
Q103	2010	Human	Aorta tissue	Netherlands	Europe	GG II-b		0034		Tilburg-2012_a		3	11	3	3	7	7
Q104	2010	Human	Serum	Netherlands	Europe	GG II-b		0034		Tilburg-2012_a		3	11	3	3	7	7
Q107	2010	Human	Aorta Heart Valve	Netherlands	Europe	GG II-b		0034		Tilburg-2012_a		3	11	3	3	7	7
Goats_1	2008	Goat	Placenta	Netherlands	Europe	GG II-b		0034		Tilburg-2012_a		3	11	3	3	7	7
Goat2	2009	Goat	Placenta	Netherlands	Europe	GG II-b		0034		Tilburg-2012_a		3	11	3	3	7	7
Goat3	2009	Goat	Placenta	Netherlands	Europe	GG II-b		0034		Tilburg-2012_a		3	11	3	3	7	7
NL3262	2009	Goat	Placenta	Netherlands	Europe	GG II-b		0034	MST33	in silico		?	11	3	3	?	7
NL-Limburg	2009	Human	Aortic Aneurism	Netherlands	Europe	GG II-b		0034	MST33	in silico		?	11	3	3	?	7
Q540	2014	Goat	Placenta	United Kingdom	Europe	GG II-b		0034	MST33	in silico		?	11	3	3	?	7
Cb_D8	2016	Goat	Placenta	United Kingdom	Europe	GG II-b		0034	MST33	in silico		?	11	3	3	?	7
Cb_D10	2016	Goat	Placenta	United Kingdom	Europe	GG II-b		0034	MST33	in silico		?	11	3	3	?	7
80623-08979	2008	Human	Throat swab	Netherlands	Europe	GG II-b		0032		MLVA-bank	20090106CWZ007	6	11	3	3	7	8
EV-Cb_C13		Goat	abortion material	Germany	Europe	GG II-b		0031	MST33	in silico		?	11	3	3	?	8
2040132762	2012	Human	Pus	Netherlands	Europe	GG II-b		0034	MST33	MLVA-bank	20120511CWZ017	5	11	3	3	9	7
80520-04183	2008	Human	Plasma	Netherlands	Europe	GG II-b		0034		MLVA-bank	20090106CWZ015	6	11	3	3	7	7
80610-07410	2008	Human	Urine	Netherlands	Europe	GG II-b		0034		MLVA-bank	20090106CWZ012	6	11	3	3	7	7
80610-07411	2008	Human	Throat swab	Netherlands	Europe	GG II-b		0034		MLVA-bank	20090106CWZ014	6	11	3	3	7	7
80617-08207	2008	Human	Sputum	Netherlands	Europe	GG II-b		0034		MLVA-bank	20090106CWZ013	6	11	3	3	7	7
81001-28760	2008	Human	Serum	Netherlands	Europe	GG II-b		0034		MLVA-bank	20090106CWZ032	6	11	3	3	7	7
Ott	2008	Human	BAL Fluid	Netherlands	Europe	GG II-b		0034		MLVA-bank	20090106CWZ034	6	11	3	3	7	7
Q012	2008	Human	Urine	Netherlands	Europe	GG II-b		0034		Tilburg-2012_a		6	11	3	3	7	7
Q013	2008	Human	Sputum	Netherlands	Europe	GG II-b		0034		Tilburg-2012_a		6	11	3	3	7	7
Q014	2008	Human	Throat swab	Netherlands	Europe	GG II-b		0034		Tilburg-2012_a		6	11	3	3	7	7
Q015	2008	Human	Plasma	Netherlands	Europe	GG II-b		0034		Tilburg-2012_a		6	11	3	3	7	7
Q032	2008	Human	Serum	Netherlands	Europe	GG II-b		0034		Tilburg-2012_a		6	11	3	3	7	7
Q033	2007	Human	Serum	Netherlands	Europe	GG II-b		0034		Tilburg-2012_a		6	11	3	3	7	7
Q034	2008	Human	BAL Fluid	Netherlands	Europe	GG II-b		0034		Tilburg-2012_a		6	11	3	3	7	7
Q007	2008	Human	Throat swab	Netherlands	Europe	GG II-b		0032		Tilburg-2012_a		6	11	3	3	7	8
Q018	2008	Human	Sputum	Netherlands	Europe	GG II-b		0036		Tilburg-2012_a		6	11	4	3	7	7
Q008	2008	Human	Plasma	Netherlands	Europe	GG II-b		0035		Tilburg-2012_a		6	13	3	3	7	8
B627833 (Q056)	2009	Human	BAL Fluid	Netherlands	Europe	GG II-b		0031		MLVA-bank	20090713CWZ056	4	11	3	3	8	8
80514-03681	2008	Human	Sputum	Netherlands	Europe	GG II-b		0036		MLVA-bank	20090106CWZ018	6	11	4	3	7	7
Z 66/96	1996	Goat	abortion material	Germany	Europe	GG II-b		0202		MLVA-bank		6	13	3	3	5	7
NL-1a	2009	Goat	Placenta	Netherlands	Europe	GG II-b		0201		MLVA-bank		9	13	3	3	?	7
Z 3055/91	1991	Sheep	abortion material	Germany	Europe	GG II-b		0201	MST33	MLVA-bank	20100705CWZ082	9	13	3	3	7	7
80509-02908	2008	Human	Plasma	Netherlands	Europe	GG II-b		0035		MLVA-bank	20090106CWZ008	6	13	3	3	7	8
Q011	2008	Human	Throat swab	Netherlands	Europe	GG II-b		0034		Tilburg-2012_a		?	11	3	3	?	7
Q098	2010	Human	Abscess fluid	Netherlands	Europe	GG II-b		0034		Tilburg-2012_a		?	11	3	3	?	7
Q100	2010	Human	Wound fluid	Netherlands	Europe	GG II-b		0037		Tilburg-2012_a		?	?	3	3	?	7
602	2009	Goat		Netherlands	Europe	GG II-b	QpH1	0034	MST33	in silico		?	11	3	3	?	7
42785537	2010	Human	Heart Valve	Netherlands	Europe	GG II-b	QpH1	0034	MST33	in silico		?	11	3	3	?	7
Sample 200	2013	Goat		France	Europe	GG II-b		0034		Joulie-2017		?	11	3	3	8	7
Sample 208	2013	Cattle		France	Europe	GG II-b		0034		Joulie-2017		?	11	3	3	?	7
Sample 226	2014	Goat		France	Europe	GG II-b		0034		Joulie-2017		?	11	3	3	?	7
Sample 227	2012	Goat		France	Europe	GG II-b		0034		Joulie-2017		?	11	3	3	?	7
Sample 227a	2012	Goat		France	Europe	GG II-b		0034		Joulie-2017		?	11	3	3	?	7
Sample 237	2013	Goat		France	Europe	GG II-b		0034		Joulie-2017		?	11	3	3	?	7
Sample 238	2013	Goat		France	Europe	GG II-b		0034		Joulie-2017		?	11	3	3	?	7
Sample 239	2010	Sheep		France	Europe	GG II-b		0034		Joulie-2017		?	11	3	3	?	7
Sample 240	2008	Sheep		France	Europe	GG II-b		0034		Joulie-2017		?	11	3	3	?	7
Sample 250	2014	Goat		France	Europe	GG II-b		0034		Joulie-2017		?	11	3	3	?	7
Sample 255	2014	Cattle		France	Europe	GG II-b		0034		Joulie-2017		5	11	3	3	?	7
Sample 259	2015	Goat		France	Europe	GG II-b		0034		Joulie-2017		?	11	3	3	?	7
Sample 266	2014	Goat		France	Europe	GG II-b		0034		Joulie-2017		5	11	3	3	?	7
Sample 201	2013	Goat		France	Europe	GG II-b		0034		Joulie-2017		?	11	3	3	9	7
Sample 203	2013	Cattle		France	Europe	GG II-b		0034		Joulie-2017		?	11	3	3	?	7
Sample 248	2013	Sheep		France	Europe	GG II-b		0034		Joulie-2017		?	11	3	3	?	7
Sample 266a	2014	Goat		France	Europe	GG II-b		0034		Joulie-2017		5	11	3	3	?	7
Sample 259b	2015	Goat		France	Europe	GG II-b		0034		Joulie-2017		?	11	3	3	?	7
Sample 250a	2014	Goat		France	Europe	GG II-b		0034		Joulie-2017		?	11	3	3	?	7
Sample 259a	2015	Goat		France	Europe	GG II-b		0034		Joulie-2017		?	11	3	3	?	7
Sample 200a	2013	Goat		France	Europe	GG II-b		0034		Joulie-2017		?	11	3	3	?	7
Sample 242a	2015	Goat		France	Europe	GG II-b		0031		Joulie-2017		?	11	3	3	?	8
Sample 260b	2014	Goat		France	Europe	GG II-b		0031		Joulie-2017		?	11	3	3	?	8
Sample 38c	2014	Goat		France	Europe	GG II-b		0031		Joulie-2017		?	11	3	3	7	8
Sample 242b	2015	Goat		France	Europe	GG II-b		0176		Joulie-2017		?	12	3	3	?	8
Sample 38a	2014	Goat		France	Europe	GG II-b		0031		Joulie-2017		?	11	3	3	?	8
Sample 38b	2014	Goat		France	Europe	GG II-b		0031		Joulie-2017		5	11	3	3	?	8
Sample 260a	2014	Goat		France	Europe	GG II-b		0031		Joulie-2017		?	11	3	3	?	8
Sample 241	2014	Goat		France	Europe	GG II-b		0031		Joulie-2017		?	11	3	3	?	8
Sample 242	2015	Goat		France	Europe	GG II-b		0031		Joulie-2017		?	11	3	3	?	8
Sample 256	2014	Sheep		France	Europe	GG II-b		0031		Joulie-2017		?	11	3	3	?	8
Sample 260	2014	Goat		France	Europe	GG II-b		0031		Joulie-2017		?	11	3	3	?	8
Sample 265	2015	Sheep		France	Europe	GG II-b		0031		Joulie-2017		5	11	3	3	?	8
Sample FR2		Goat		France	Europe	GG II-b		0036		Joulie-2017		?	11	4	3	?	7
Sample FR3		Goat		France	Europe	GG II-b		0033		Joulie-2017		?	11	4	3	?	8
Farm 1	>2009	Goat	Milk	Belgium	Europe	GG II-b		0034		Boarbi-2014		?	11	3	3	?	7
Farm 3	>2009	Goat	Milk	Belgium	Europe	GG II-b		0034		Boarbi-2014		?	11	3	3	?	7
Farm 4	>2009	Goat	Milk	Belgium	Europe	GG II-b		0034		Boarbi-2014		?	11	3	3	?	7
Farm 5	>2009	Goat	Milk	Belgium	Europe	GG II-b		0034		Boarbi-2014		?	11	3	3	?	7
Farm 12	>2009	Goat	Milk	Belgium	Europe	GG II-b		0034		Boarbi-2014		?	11	3	3	?	7
CbBEC1 (CAP3)	2012	Goat		Belgium (NL import)	Europe	GG II-b		0034		Mori-2013		?	11	3	3	?	7
CbB10		Cattle	Placenta	France	Europe	GG III		0106		MLVA-bank	Cb#029	6	12	2	7	9	7
CbB1		Cattle	Placenta	France	Europe	GG III		0073		MLVA-bank	Cb#021	6	12	2	7	9	9
CbB2		Cattle	Milk	France	Europe	GG III		0073		MLVA-bank	Cb#022	6	12	2	7	9	9
CbB3		Cattle	Milk	France	Europe	GG III		0073		MLVA-bank	Cb#024	6	12	2	7	9	9
CbB5		Cattle	Milk	France	Europe	GG III		0073		MLVA-bank	Cb#026	6	12	2	7	9	9
CbB9		Cattle		France	Europe	GG III		0073		MLVA-bank	Cb#028	6	12	2	7	9	9
CbB2V		Cattle		France	Europe	GG III		0073		MLVA-bank	Cb#023	6	12	2	7	9	9
Cbg1506		Goat		France	Europe	GG III		0073	MST20	MLVA-bank	20120511CWZ001	6	12	2	7	9	9
CbC1		Sheep	Placenta	France	Europe	GG III		0087		MLVA-bank	Cb#015	6	12	2	7	9	10
HSE-71	2012	Tick	Amblyomma variegatum	Ethiopia	Africa	GG III		0111		Sulyok-2014		6	12	2	7	10	10
HSE-73	2012	Tick	Amblyomma variegatum	Ethiopia	Africa	GG III		0111		Sulyok-2014		6	12	2	7	10	10
HSE-166	2012	Tick	Amblyomma variegatum	Ethiopia	Africa	GG III		0111		Sulyok-2014		6	12	2	7	10	10
HSE-169	2012	Tick	Amblyomma variegatum	Ethiopia	Africa	GG III		0116		Sulyok-2014		2	12	2	7	8	10
HSE-209	2012	Tick	Amblyomma variegatum	Ethiopia	Africa	GG III		0116		Sulyok-2014		2	12	2	7	8	10
HSE-210	2012	Tick	Amblyomma variegatum	Ethiopia	Africa	GG III		0087		Sulyok-2014		?	12	2	7	?	10
941	2012	Cattle	Milk	Italy	Europe	GG III		0076		MLVA-bank	20121002IT003	6	13	2	7	9	6
Rund 107	2011	Cattle	Placenta	Netherlands	Europe	GG III		0074	MST20	MLVA-bank	20120511CWZ012	6	13	2	7	9	8
EV-Cb_BK10	2010	Cattle	Vaginal Swab	Sweden	Europe	GG III	QpH1	0054	MST20	in silico		6	13	2	7	9	9
Q545	2014	Cattle	Placenta	United Kingdom	Europe	GG III	QpH1	0054	MST20	in silico		6	13	2	7	9	9
Q559	2015	Sheep	Placenta	United Kingdom	Europe	GG III	QpH1	0054	MST20	in silico		6	13	2	7	9	9
Cb_D1	2016	Cattle	Placenta	United Kingdom	Europe	GG III	QpH1	0054	MST20	in silico		6	13	2	7	9	9
Cb_B1		Cattle	Placenta	France	Europe	GG III	QpH1	0054	MST20	in silico		6	13	2	7	9	9
701CbB1	2005	Cattle		France	Europe	GG III	QpH1	0054	MST20	in silico		6	13	2	7	9	9
2574	2009	Cattle		Netherlands	Europe	GG III	QpH1	0054	MST20	in silico		6	13	2	7	9	9
CMSC1	2007	Cattle	Milk	USA	North America	GG III	QpH1	0054	MST20	in silico		6	13	2	7	9	9
401	2011	Cattle	Vaginal Swab	Italy	Europe	GG III		0054		MLVA-bank	20121002IT006	6	13	2	7	9	9
1561	2012	Cattle	Milk	Italy	Europe	GG III		0054		MLVA-bank	20121002IT005	6	13	2	7	9	9
18430	2009	Sheep		Netherlands	Europe	GG III	QpH1	0054	MST20	MLVA-bank	20120511CWZ003	6	13	2	7	9	9
0,11,03126,001	2011	Cattle	Vaginal Swab	Spain	Europe	GG III		0054		MLVA-bank	20110829SP008	6	13	2	7	9	9
0.11.00402.019	2011	Cattle	Vaginal Swab	Spain	Europe	GG III		0054		MLVA-bank	20110829SP006	6	13	2	7	9	9
0.11.00402.026	2011	Cattle	Vaginal Swab	Spain	Europe	GG III		0054		MLVA-bank	20110829SP007	6	13	2	7	9	9
0.11.01107_270	2011	Cattle	Individual Milk	Spain	Europe	GG III		0054	MST20	MLVA-bank	20110829SP009	6	13	2	7	9	9
0.11.01107_285	2011	Cattle	Individual Milk	Spain	Europe	GG III		0054		MLVA-bank	20110829SP010	6	13	2	7	9	9
8014160-1	2009	Goat	Placenta	Netherlands	Europe	GG III		0054	MST20	MLVA-bank	20100705CWZ086	6	13	2	7	9	9
Coxi-14	2010	Cattle	Milk	Hungary	Europe	GG III		0054		MLVA-bank	Hung11	6	13	2	7	9	9
Esp5	2011	Cattle	Individual Milk	Spain	Europe	GG III		0054	MST20	MLVA-bank	20110829SP018	6	13	2	7	9	9
Esp6	2009	Cattle	BTM	Spain	Europe	GG III		0054		MLVA-bank	20110829SP024	6	13	2	7	9	9
Fr4	2010	Cattle	Milk	France	Europe	GG III		0054	MST20	MLVA-bank	20101011CWZ112	6	13	2	7	9	9
G.HP. 48	1994	Human	Human Placenta	France	Europe	GG III		0054	MST20	MLVA-bank	20090317Frankrijk019	6	13	2	7	9	9
L.IE. 88	1999	Human	Native Heart Valve	France	Europe	GG III		0054	MST20	MLVA-bank	20090317Frankrijk005	6	13	2	7	9	9
M.AN 66	1996	Human	Aneurysm	France	Europe	GG III		0054	MST20	MLVA-bank	20090324Frankrijk077	6	13	2	7	9	9
M.IE. 49	1994	Human	Mitral Heart Valve	France	Europe	GG III		0054	MST20	MLVA-bank	20090317Frankrijk011	6	13	2	7	9	9
M.IE. 72	1997	Human	Aortic Heart Valve prosthesis	France	Europe	GG III		0054	MST20	MLVA-bank	20090317Frankrijk041	6	13	2	7	9	9
M.IE. 78	1998	Human	Mitral Heart Valve prosthesis	France	Europe	GG III		0054	MST20	MLVA-bank	20090317Frankrijk040	6	13	2	7	9	9
NL4	2010	Cattle	Milk	Netherlands	Europe	GG III		0054	MST20	MLVA-bank	20100705CWZ093	6	13	2	7	9	9
P.IE. 50	1994	Human	Mechanical Heart Valve	France	Europe	GG III		0054	MST20	MLVA-bank	20090317Frankrijk057	6	13	2	7	9	9
Por2 (32.01+31.74)	2011	Cattle	Milk	Portugal	Europe	GG III		0054		MLVA-bank	20111111POR027	6	13	2	7	9	9
Por9 (33.98+33.52)	2011	Cattle	Milk	Portugal	Europe	GG III		0054		MLVA-bank	20111111POR034	6	13	2	7	9	9
Rund 103	2011	Cattle	Placenta	Netherlands	Europe	GG III		0054		MLVA-bank	20120511CWZ011	6	13	2	7	9	9
Rund 112	2011	Cattle	Placenta	Netherlands	Europe	GG III		0054		MLVA-bank	20120511CWZ013	6	13	2	7	9	9
Rund 46	2011	Cattle	Placenta	Netherlands	Europe	GG III		0054		MLVA-bank	20120511CWZ007	6	13	2	7	9	9
Rund 90	2011	Cattle	Placenta	Netherlands	Europe	GG III		0054		MLVA-bank	20120511CWZ009	6	13	2	7	9	9
Rund 99	2011	Cattle	Placenta	Netherlands	Europe	GG III		0054	MST20	MLVA-bank	20120511CWZ010	6	13	2	7	9	9
Rund GB		Cattle		United Kingdom	Europe	GG III		0054		MLVA-bank	20120511CWZ006	6	13	2	7	9	9
Swit3	2011	Cattle	Milk	Switzerland	Europe	GG III		0054		MLVA-bank	20110113CWZ151	6	13	2	7	9	9
UK1	2010	Cattle	Milk	United Kingdom	Europe	GG III		0081	MST20	MLVA-bank	20101214CWZ130	6	13	2	7	10	9
VS103	2012	Cattle	Placenta	Hungary	Europe	GG III		0054		MLVA-bank	Hung10	6	13	2	7	9	9
VS41	2012	Cattle	Placenta	Hungary	Europe	GG III		0054	MST20	MLVA-bank	Hung06	6	13	2	7	9	9
Tilburg12_06		Cattle	Milk	France	Europe	GG III		0054		Tilburg-2012_b		6	13	2	7	9	9
Tilburg12_18		Cattle	Milk	Netherlands	Europe	GG III		0054		Tilburg-2012_b		6	13	2	7	9	9
Tilburg12_26		Cattle	Milk	Portugal	Europe	GG III		0054		Tilburg-2012_b		6	13	2	7	9	9
Tilburg12_42		Cattle	Milk	Spain	Europe	GG III		0054		Tilburg-2012_b		6	13	2	7	9	9
Tilburg12_47		Cattle	Milk	Switzerland	Europe	GG III		0054		Tilburg-2012_b		6	13	2	7	9	9
Q532	2013	Cattle	Placenta	United Kingdom	Europe	GG III	QpH1	0070	MST20	in silico		6	13	2	7	9	10
Q556	2015	Cattle	Placenta	United Kingdom	Europe	GG III	QpH1	0070	MST20	in silico		6	13	2	7	9	10
Cb_B18	2008	Cattle	Placenta	Denmark	Europe	GG III	QpH1	0070	MST20	in silico		6	13	2	7	9	10
0.10.04877.065	2010	Cattle	Individual Milk	Spain	Europe	GG III		0070		MLVA-bank	20110829SP016	6	13	2	7	9	10
0.10.05194.023	2010	Cattle	Individual Milk	Spain	Europe	GG III		0070	MST20	MLVA-bank	20110829SP012	6	13	2	7	9	10
Esp7	2010	Cattle	BTM	Spain	Europe	GG III		0070	MST20	MLVA-bank	20110829SP014	6	13	2	7	9	10
Esp8	2010	Cattle	Individual Milk	Spain	Europe	GG III		0070		MLVA-bank	20110829SP015	6	13	2	7	9	10
Fr1	2010	Cattle	Milk	France	Europe	GG III		0070	MST20	MLVA-bank	20101011CWZ109	6	13	2	7	9	10
Fr2	2010	Cattle	Milk	France	Europe	GG III		0070	MST20	MLVA-bank	20101011CWZ110	6	13	2	7	9	10
L.IE. 90	2000	Human	Heart Valve	France	Europe	GG III		0070	MST20	MLVA-bank	20090317Frankrijk021	6	13	2	7	9	10
NL1	2010	Cattle	Milk	Netherlands	Europe	GG III		0070	MST20	MLVA-bank	20100705CWZ090	6	13	2	7	9	10
NL2	2010	Cattle	Milk	Netherlands	Europe	GG III		0070	MST20	MLVA-bank	20100705CWZ091	6	13	2	7	9	10
NL5	2010	Cattle	Milk	Netherlands	Europe	GG III		0070	MST20	MLVA-bank	20100705CWZ096	6	13	2	7	9	10
Qat2	2011	Cattle	Milk	Qatar	Middle East	GG III		0070		MLVA-bank	20110225CWZ156	6	13	2	7	9	10
Saud 1	2011	Cattle	Milk	Saudi Arabia	Middle East	GG III		0070	MST20	MLVA-bank	20110225CWZ154	6	13	2	7	9	10
SR10	2011	Cattle	Milk	Spain	Europe	GG III		0088		MLVA-bank	20110907CWZ021	6	13	2	7	10	10
VS76	2012	Cattle	Placenta	Hungary	Europe	GG III		0070		MLVA-bank	Hung07	6	13	2	7	9	10
VS79	2012	Cattle	Placenta	Hungary	Europe	GG III		0070	MST20	MLVA-bank	Hung08	6	13	2	7	9	10
Tilburg12_07		Cattle	Milk	France	Europe	GG III		0070		Tilburg-2012_b		6	13	2	7	9	10
Tilburg12_21		Cattle	Milk	Netherlands	Europe	GG III		0070		Tilburg-2012_b		6	13	2	7	9	10
Tilburg12_43		Cattle	Milk	Spain	Europe	GG III		0070		Tilburg-2012_b		6	13	2	7	9	10
Tilburg12_64		Cattle	Milk	Qatar	Middle East	GG III		0070		Tilburg-2012_b		6	13	2	7	9	10
Tilburg12_66		Cattle	Milk	Qatar	Middle East	GG III		0070		Tilburg-2012_b		6	13	2	7	9	10
Tilburg12_44		Cattle	Milk	Spain	Europe	GG III		0071		Tilburg-2012_b		6	13	2	7	9	11
Esp9	2009	Cattle	BTM	Spain	Europe	GG III		0071		MLVA-bank	20110829SP025	6	13	2	7	9	11
VS93	2012	Cattle	Placenta	Hungary	Europe	GG III		0071	MST20	MLVA-bank	Hung09	6	13	2	7	9	11
ESFL1	2008	Soil (dairy farm)		USA	North America	GG III	QpH1	0057	MST20	in silico		5	13	2	7	9	11
Idaho_Goat	1976	Goat	Placenta	USA	North America	GG III	QpH1	0058	MST20	in silico		5	13	2	7	9	12
09.05227.016.01	2009	Cattle	BTM	Spain	Europe	GG III		0069		MLVA-bank	20110829SP022	6	13	2	7	9	12
102	2012	Cattle	Milk	Italy	Europe	GG III		0072		MLVA-bank	20121002IT002	6	13	2	7	9	13
131	2012	Cattle	Milk	Italy	Europe	GG III		0072		MLVA-bank	20121002IT004	6	13	2	7	9	13
122	2011	Cattle	Vaginal Swab	Italy	Europe	GG III		0092		MLVA-bank	20121002IT008	6	14	2	7	9	11
1502	2011	Cattle	Vaginal Swab	Italy	Europe	GG III		0092		MLVA-bank	20121002IT009	6	14	2	7	9	11
Ceglie_1	2013	Cattle	Spleen	Italy	Europe	GG III		0092		Ceglie-2015		6	14	2	7	9	11
Ceglie_2	2011	Cattle	Vaginal Swab	Italy	Europe	GG III		0092		Ceglie-2015		6	14	2	7	9	11
Ceglie_3	2011	Cattle	Vaginal Swab	Italy	Europe	GG III		0092		Ceglie-2015		6	14	2	7	9	11
Ceglie_4	2012	Cattle	Milk	Italy	Europe	GG III		0071		Ceglie-2015		6	13	2	7	9	11
Ceglie_5	2010	Cattle	Vaginal Swab	Italy	Europe	GG III		0094		Ceglie-2015		1	13	2	7	9	11
Ceglie_6	2012	Cattle	BTM	Italy	Europe	GG III		0054		Ceglie-2015		6	13	2	7	9	9
Ceglie_7	2012	Cattle	BTM	Italy	Europe	GG III		0069		Ceglie-2015		6	13	2	7	9	12
Ceglie_8	2011	Cattle	BTM	Italy	Europe	GG III		0072		Ceglie-2015		6	13	2	7	9	13
Ceglie_9	2012	Cattle	BTM	Italy	Europe	GG III		0072		Ceglie-2015		6	13	2	7	9	13
Ceglie_10	2011	Cattle	BTM	Italy	Europe	GG III		0072		Ceglie-2015		6	13	2	7	9	13
Ceglie_11	2011	Cattle	Milk	Italy	Europe	GG III		0072		Ceglie-2015		6	13	2	7	9	13
Ceglie_12	2011	Cattle	BTM	Italy	Europe	GG III		0072		Ceglie-2015		6	13	2	7	9	13
Ceglie_13	2012	Cattle	Milk	Italy	Europe	GG III		0072		Ceglie-2015		6	13	2	7	9	13
Ceglie_14	2012	Cattle	Milk	Italy	Europe	GG III		0072		Ceglie-2015		6	13	2	7	9	13
Ceglie_15	2012	Cattle	BTM	Italy	Europe	GG III		0072		Ceglie-2015		6	13	2	7	9	13
Ceglie_16	2011	Cattle	Milk	Italy	Europe	GG III		0104		Ceglie-2015		2	13	2	7	9	13
Ceglie_17	2012	Cattle	BTM	Italy	Europe	GG III		0076		Ceglie-2015		6	13	2	7	9	6
Ceglie_18	2012	Cattle	Spleen	Italy	Europe	GG III		0085		Ceglie-2015		6	13	2	7	20	12
Ceglie_19	2012	Cattle	BTM	Italy	Europe	GG III		0062		Ceglie-2015		5	14	2	7	9	9
Tilburg12_45		Cattle	Milk	Spain	Europe	GG III		0053		Tilburg-2012_b		5	13	2	7	9	9
Ziege 2	2008	Goat		Germany	Europe	GG III		0096		MLVA-bank		5	14	2	7	9	10
Cox 1160/10	2010	Cattle	Placenta	Germany	Europe	GG III		0102		MLVA-bank		5	15	2	7	9	6
Cox 3365/10	2010	Cattle	Placenta	Germany	Europe	GG III		0102		MLVA-bank		5	15	2	7	9	6
33/4	2011	Cattle	Milk	Germany	Europe	GG III		0100		MLVA-bank		5	15	2	7	9	7
28/1	2008	Cattle		Germany	Europe	GG III		0101		MLVA-bank		5	15	2	7	9	8
58796	2008	Cattle	Placenta	Germany	Europe	GG III		0101		MLVA-bank		5	15	2	7	9	8
Z 3027/91	1991	Cattle		Germany	Europe	GG III		0101		MLVA-bank		5	15	2	7	9	8
Z 257/94	1994	Cattle		Germany	Europe	GG III		0101		MLVA-bank	Cb#054	5	15	2	7	9	8
47579	2008	Cattle	abortion material	Germany	Europe	GG III		0056		MLVA-bank		5	15	2	7	9	9
53017	2008	Cattle		Germany	Europe	GG III		0056		MLVA-bank		5	15	2	7	9	9
74134	2008	Cattle	Placenta	Germany	Europe	GG III		0056		MLVA-bank		5	15	2	7	9	9
Bru 105	2002	Cattle		Germany	Europe	GG III		0056		MLVA-bank		5	15	2	7	9	9
OSH-1	2002	Cattle	Placenta	Germany	Europe	GG III		0077		MLVA-bank		6	15	2	7	9	9
Z 232-3/02	2002	Cattle		Germany	Europe	GG III		0056		MLVA-bank		5	15	2	7	9	9
Z 3205/91a	1991	Cattle		Germany	Europe	GG III		0056		MLVA-bank		5	15	2	7	9	9
Z 3568/92	1992	Cattle		Germany	Europe	GG III		0056		MLVA-bank		5	15	2	7	9	9
Z 410/94	1994	Cattle	abortion material	Germany	Europe	GG III		0056		MLVA-bank		5	15	2	7	9	9
52155	2008	Cattle	abortion material	Germany	Europe	GG III		0095		MLVA-bank		5	15	2	7	9	10
53626	2008	Cattle	abortion material	Germany	Europe	GG III		0095		MLVA-bank		5	15	2	7	9	10
Bru 11/03	2004	Cattle		Germany	Europe	GG III		0095		MLVA-bank		5	15	2	7	9	10
Bru 180	1999	Cattle		Germany	Europe	GG III		0095		MLVA-bank		5	15	2	7	9	10
Z 488/94	1994	Cattle	abortion material	Germany	Europe	GG III		0095		MLVA-bank		5	15	2	7	9	10
Z 3567/92	1992	Cattle	Placenta	Germany	Europe	GG III		0099		MLVA-bank		5	15	2	7	9	12
0,11,02677,009	2011	Cattle	BTM	Spain	Europe	GG III		0084	MST20	MLVA-bank	20110829SP019	6	15	2	7	9	12
50843	2008	Cattle	abortion material	Germany	Europe	GG III		0112		MLVA-bank		5	16	2	7	11	9
57056	2008	Cattle	Placenta	Germany	Europe	GG III		0063		MLVA-bank		5	16	2	7	9	9
V 1160	2011	Cattle		Germany	Europe	GG III		0063		MLVA-bank		5	16	2	7	9	9
V 1185	2011	Cattle		Germany	Europe	GG III		0063		MLVA-bank		5	16	2	7	9	9
V 1228	2011	Cattle		Germany	Europe	GG III		0103		MLVA-bank		5	16	2	7	9	11
V 1238	2011	Cattle		Germany	Europe	GG III		0063		MLVA-bank		5	16	2	7	9	9
DL2	2010	Cattle	Milk	Germany	Europe	GG III		0090	MST20	MLVA-bank	20101011CWZ115	6	13	2	6	9	10
Tilburg12_65		Cattle	Semi-skimmed Milk and Milk powder	Russia	Asia	undefined		0190		MLVA-bank		4	14	2	6	8	11
Esp4	2010	Cattle	Milk	Spain	Europe	GG III		0053	MST20	MLVA-bank	20101214CWZ129	5	13	2	7	9	9
DC1a	2011	Cattle	Vaginal Swab	Spain	Europe	GG III		0080	MST20	Astobiza-2012		6	13	2	7	4	9
DC1b	2011	Cattle	Vaginal Swab	Spain	Europe	GG III		0080	MST20	Astobiza-2012		6	13	2	7	4	9
DC1c	2011	Cattle	Vaginal Swab	Spain	Europe	GG III		0080	MST20	Astobiza-2012		6	13	2	7	4	9
DC1d	2011	Cattle	Individual Milk	Spain	Europe	GG III		0080	MST20	Astobiza-2012		6	13	2	7	4	9
DC1e	2011	Cattle	Individual Milk	Spain	Europe	GG III		0080	MST20	Astobiza-2012		6	13	2	7	4	9
DC5	2011	Cattle	Individual Milk	Spain	Europe	GG III		0080	MST20	Astobiza-2012		6	13	2	7	4	9
DC11	2009	Cattle	BTM	Spain	Europe	GG III		0080	MST20	Astobiza-2012		6	13	2	7	4	9
DC2a	2010	Cattle	Individual Milk	Spain	Europe	GG III		0089	MST20	Astobiza-2012		6	13	2	7	4	10
DC2b	2010	Cattle	BTM2	Spain	Europe	GG III		0089	MST20	Astobiza-2012		6	13	2	7	4	10
DC3a	2010	Cattle	Individual Milk	Spain	Europe	GG III		0089	MST20	Astobiza-2012		6	13	2	7	4	10
DC3b	2010	Cattle	Individual Milk	Spain	Europe	GG III		0089	MST20	Astobiza-2012		6	13	2	7	4	10
DC12	2009	Cattle	BTM	Spain	Europe	GG III		0091	MST20	Astobiza-2012		6	13	2	7	4	11
DC9	2009	Cattle	BTM	Spain	Europe	GG III		0083	MST20	Astobiza-2012		6	13	2	7	4	12
DC6	2011	Cattle	BTM	Spain	Europe	GG III		0114	MST20	Astobiza-2012		6	15	2	7	4	12
C2_italy		Cattle	Individual Milk	Italy	Europe	GG III		0107	MST20	DiDomenico-2014		6	12	2	7	6	9
Sample 169	2013	Cattle		France	Europe	GG III		0060		Joulie-2017		5	13	2	7	9	5
Sample 76	2013	Cattle		France	Europe	GG III		0101		Joulie-2017		5	?	2	7	9	8
Sample 107	2012	Cattle		France	Europe	GG III		0101		Joulie-2017		5	13	2	7	9	8
Sample 108	2014	Cattle		France	Europe	GG III		0101		Joulie-2017		5	13	2	7	9	8
Sample 109	2013	Cattle		France	Europe	GG III		0101		Joulie-2017		5	13	2	7	9	8
Sample 154	2014	Cattle		France	Europe	GG III		0101		Joulie-2017		5	13	2	7	9	8
Sample 173b	2014	Cattle		France	Europe	GG III		0053		Joulie-2017		5	13	2	7	9	9
Sample 119a	2012	Cattle		France	Europe	GG III		0053		Joulie-2017		5	13	2	7	9	9
Sample 107a	2012	Cattle		France	Europe	GG III		0053		Joulie-2017		5	13	2	7	9	9
Sample 176a	2013	Cattle		France	Europe	GG III		0053		Joulie-2017		5	13	2	7	9	9
Sample 149a	2013	Cattle		France	Europe	GG III		0053		Joulie-2017		5	13	2	7	9	9
Sample 2	2013	Cattle		France	Europe	GG III		0064		Joulie-2017		5	5	2	7	9	9
Sample 10	2013	Cattle		France	Europe	GG III		0053		Joulie-2017		5	13	2	7	9	9
Sample 11	2008	Cattle		France	Europe	GG III		0062		Joulie-2017		5	?	2	7	9	9
Sample 13	2009	Cattle		France	Europe	GG III		0053		Joulie-2017		5	13	2	7	9	9
Sample 54	2009	Cattle		France	Europe	GG III		0053		Joulie-2017		5	13	2	7	9	9
Sample 60	2009	Cattle		France	Europe	GG III		0053		Joulie-2017		5	13	2	7	9	9
Sample 61	2008	Cattle		France	Europe	GG III		0053		Joulie-2017		5	13	2	7	9	9
Sample 62	2009	Cattle		France	Europe	GG III		0053		Joulie-2017		5	13	2	7	9	9
Sample 63	2009	Cattle		France	Europe	GG III		0053		Joulie-2017		5	13	2	7	9	9
Sample 64	2008	Cattle		France	Europe	GG III		0053		Joulie-2017		5	13	2	7	9	9
Sample 65	2009	Cattle		France	Europe	GG III		0053		Joulie-2017		5	13	2	7	9	9
Sample 66	2009	Cattle		France	Europe	GG III		0053		Joulie-2017		5	13	2	7	9	9
Sample 70	2014	Cattle		France	Europe	GG III		0053		Joulie-2017		5	13	2	7	9	9
Sample 71	2014	Cattle		France	Europe	GG III		0053		Joulie-2017		5	13	2	7	9	9
Sample 73	2013	Cattle		France	Europe	GG III		0053		Joulie-2017		5	13	2	7	9	9
Sample 77	2014	Cattle		France	Europe	GG III		0062		Joulie-2017		5	12	2	7	9	9
Sample 110	2008	Cattle		France	Europe	GG III		0053		Joulie-2017		5	13	2	7	9	9
Sample 111	2012	Cattle		France	Europe	GG III		0065		Joulie-2017		5	13	2	7	10	9
Sample 112	2014	Cattle		France	Europe	GG III		0053		Joulie-2017		5	13	2	7	9	9
Sample 113	2009	Cattle		France	Europe	GG III		0053		Joulie-2017		5	13	2	7	9	9
Sample 114	2013	Cattle		France	Europe	GG III		0053		Joulie-2017		5	13	2	7	9	9
Sample 115	2013	Cattle		France	Europe	GG III		0053		Joulie-2017		5	13	2	7	9	9
Sample 116	2014	Cattle		France	Europe	GG III		0053		Joulie-2017		5	13	2	7	9	9
Sample 117	2014	Cattle		France	Europe	GG III		0053		Joulie-2017		5	13	2	7	9	9
Sample 118	2014	Cattle		France	Europe	GG III		0053		Joulie-2017		5	13	2	7	9	9
Sample 119	2012	Cattle		France	Europe	GG III		0053		Joulie-2017		5	13	2	7	9	9
Sample 120	2013	Cattle		France	Europe	GG III		0053		Joulie-2017		5	13	2	7	9	9
Sample 121	2013	Cattle		France	Europe	GG III		0053		Joulie-2017		5	13	2	7	9	9
Sample 122	2013	Cattle		France	Europe	GG III		0053		Joulie-2017		5	13	2	7	9	9
Sample 123	2013	Cattle		France	Europe	GG III		0053		Joulie-2017		5	13	2	7	9	9
Sample 124	2008	Cattle		France	Europe	GG III		0053		Joulie-2017		5	13	2	7	9	9
Sample 125	2009	Cattle		France	Europe	GG III		0053		Joulie-2017		5	13	2	7	9	9
Sample 126	2009	Cattle		France	Europe	GG III		0053		Joulie-2017		5	13	2	7	9	9
Sample 127	2008	Cattle		France	Europe	GG III		0053		Joulie-2017		5	13	2	7	9	9
Sample 128	2009	Cattle		France	Europe	GG III		0053		Joulie-2017		5	13	2	7	9	9
Sample 129	2008	Cattle		France	Europe	GG III		0053		Joulie-2017		5	13	2	7	9	9
Sample 130	2014	Cattle		France	Europe	GG III		0054		Joulie-2017		6	13	2	7	9	9
Sample 131	2012	Cattle		France	Europe	GG III		0065		Joulie-2017		5	13	2	7	10	9
Sample 131a	2012	Cattle		France	Europe	GG III		0065		Joulie-2017		5	13	2	7	10	9
Sample 132	2013	Cattle		France	Europe	GG III		0053		Joulie-2017		5	13	2	7	9	9
Sample 133	2014	Cattle		France	Europe	GG III		0053		Joulie-2017		5	13	2	7	9	9
Sample 134	2014	Cattle		France	Europe	GG III		0053		Joulie-2017		5	13	2	7	9	9
Sample 135	2012	Cattle		France	Europe	GG III		0053		Joulie-2017		5	13	2	7	9	9
Sample 135a	2012	Cattle		France	Europe	GG III		0053		Joulie-2017		5	13	2	7	9	9
Sample 135b	2012	Cattle		France	Europe	GG III		0053		Joulie-2017		5	13	2	7	9	9
Sample 135c	2013	Cattle		France	Europe	GG III		0053		Joulie-2017		5	13	2	7	9	9
Sample 137	2013	Cattle		France	Europe	GG III		0053		Joulie-2017		5	13	2	7	9	9
Sample 138	2013	Cattle		France	Europe	GG III		0053		Joulie-2017		5	13	2	7	9	9
Sample 139	2014	Cattle		France	Europe	GG III		0053		Joulie-2017		5	13	2	7	9	9
Sample 140	2008	Cattle		France	Europe	GG III		0053		Joulie-2017		5	13	2	7	9	9
Sample 141	2008	Cattle		France	Europe	GG III		0053		Joulie-2017		5	13	2	7	9	9
Sample 142	2008	Cattle		France	Europe	GG III		0053		Joulie-2017		5	13	2	7	9	9
Sample 143	2008	Cattle		France	Europe	GG III		0053		Joulie-2017		5	13	2	7	9	9
Sample 144	2008	Cattle		France	Europe	GG III		0053		Joulie-2017		5	13	2	7	9	9
Sample 149	2013	Cattle		France	Europe	GG III		0053		Joulie-2017		5	13	2	7	9	9
Sample 152	2008	Cattle		France	Europe	GG III		0053		Joulie-2017		5	13	2	7	9	9
Sample 153	2009	Cattle		France	Europe	GG III		0053		Joulie-2017		5	13	2	7	9	9
Sample 156	2008	Cattle		France	Europe	GG III		0062		Joulie-2017		5	?	2	7	9	9
Sample 170	2008	Cattle		France	Europe	GG III		0053		Joulie-2017		5	13	2	7	9	9
Sample 171	2014	Cattle		France	Europe	GG III		0053		Joulie-2017		5	13	2	7	?	9
Sample 172	2009	Cattle		France	Europe	GG III		0053		Joulie-2017		5	13	2	7	9	9
Sample 173	2014	Cattle		France	Europe	GG III		0053		Joulie-2017		5	13	2	7	9	9
Sample 174	2013	Cattle		France	Europe	GG III		0053		Joulie-2017		5	13	2	7	9	9
Sample 175	2013	Cattle		France	Europe	GG III		0053		Joulie-2017		5	13	2	7	9	9
Sample 176	2013	Cattle		France	Europe	GG III		0053		Joulie-2017		5	13	2	7	9	9
Sample 177	2013	Cattle		France	Europe	GG III		0053		Joulie-2017		5	13	2	7	9	9
Sample 178	2008	Cattle		France	Europe	GG III		0053		Joulie-2017		5	13	2	7	9	9
Sample 179	2008	Cattle		France	Europe	GG III		0053		Joulie-2017		5	13	2	7	9	9
Sample 180	2008	Cattle		France	Europe	GG III		0053		Joulie-2017		5	13	2	7	9	9
Sample 181	2013	Cattle		France	Europe	GG III		0054		Joulie-2017		?	13	2	7	9	9
Sample 182	2013	Cattle		France	Europe	GG III		0053		Joulie-2017		5	13	2	7	9	9
Sample 183	2008	Cattle		France	Europe	GG III		0053		Joulie-2017		5	13	2	7	9	9
Sample 221	2014	Cattle		France	Europe	GG III		0053		Joulie-2017		5	13	2	7	9	9
Sample 222	2013	Cattle		France	Europe	GG III		0053		Joulie-2017		5	13	2	7	9	9
Sample 223	2014	Cattle		France	Europe	GG III		0053		Joulie-2017		5	13	2	7	9	9
Sample 224	2014	Cattle		France	Europe	GG III		0053		Joulie-2017		5	13	2	7	9	9
Sample 253	2014	Cattle		France	Europe	GG III		0053		Joulie-2017		5	13	2	7	9	9
Sample 79a	2012	Cattle		France	Europe	GG III		0055		Joulie-2017		5	13	2	7	9	10
Sample 17	2014	Cattle		France	Europe	GG III		0055		Joulie-2017		5	13	2	7	9	10
Sample 51	2015	Cattle		France	Europe	GG III		0055		Joulie-2017		5	13	2	7	9	10
Sample 74	2013	Cattle		France	Europe	GG III		0087		Joulie-2017		5	?	2	7	9	10
Sample 78	2013	Cattle		France	Europe	GG III		0097		Joulie-2017		5	13	2	7	10	10
Sample 79	2012	Cattle		France	Europe	GG III		0055		Joulie-2017		5	13	2	7	9	10
Sample 80	2014	Cattle		France	Europe	GG III		0055		Joulie-2017		5	13	2	7	9	10
Sample 81	2014	Cattle		France	Europe	GG III		0055		Joulie-2017		5	13	2	7	9	10
Sample 82	2008	Cattle		France	Europe	GG III		0055		Joulie-2017		5	13	2	7	9	10
Sample 83	2013	Cattle		France	Europe	GG III		0055		Joulie-2017		5	13	2	7	9	10
Sample 84	2013	Cattle		France	Europe	GG III		0055		Joulie-2017		5	13	2	7	9	10
Sample 85	2008	Cattle		France	Europe	GG III		0055		Joulie-2017		5	13	2	7	9	10
Sample 86	2009	Cattle		France	Europe	GG III		0055		Joulie-2017		5	13	2	7	9	10
Sample 155	2009	Cattle		France	Europe	GG III		0087		Joulie-2017		5	?	2	7	9	10
Sample 157	2013	Cattle		France	Europe	GG III		0087		Joulie-2017		5	12	2	7	9	10
Sample 159	2013	Cattle		France	Europe	GG III		0097		Joulie-2017		5	13	2	7	10	10
Sample 160	2008	Cattle		France	Europe	GG III		0055		Joulie-2017		5	13	2	7	9	10
Sample 184	2014	Goat		France	Europe	GG III		0055		Joulie-2017		5	13	2	7	9	10
Sample 75	2009	Cattle		France	Europe	GG III		0057		Joulie-2017		5	?	2	7	9	11
Sample 87	2013	Cattle		France	Europe	GG III		0057		Joulie-2017		5	13	2	7	9	11
Sample 147	2013	Cattle		France	Europe	GG III		0057		Joulie-2017		5	13	2	7	9	11
Sample 161	2013	Cattle		France	Europe	GG III		0057		Joulie-2017		5	13	2	7	9	11
Sample 162	2013	Cattle		France	Europe	GG III		0057		Joulie-2017		5	13	2	7	9	11
Sample 166a	2013	Cattle		France	Europe	GG III		0059		Joulie-2017		5	13	2	7	9	13
Sample 101a	2013	Cattle		France	Europe	GG III		0059		Joulie-2017		5	13	2	7	9	13
Sample 12	2008	Cattle		France	Europe	GG III		0059		Joulie-2017		5	13	2	7	9	13
Sample 55	2009	Cattle		France	Europe	GG III		0059		Joulie-2017		5	13	2	7	9	13
Sample 56	2013	Cattle		France	Europe	GG III		0059		Joulie-2017		5	13	2	7	9	13
Sample 57	2009	Cattle		France	Europe	GG III		0059		Joulie-2017		5	13	2	7	9	13
Sample 58	2009	Cattle		France	Europe	GG III		0059		Joulie-2017		5	13	2	7	9	13
Sample 69	2014	Cattle		France	Europe	GG III		0059		Joulie-2017		5	13	2	7	9	13
Sample 88	2013	Cattle		France	Europe	GG III		0059		Joulie-2017		5	13	2	7	9	13
Sample 88a	2013	Cattle		France	Europe	GG III		0059		Joulie-2017		5	13	2	7	9	13
Sample 89	2014	Cattle		France	Europe	GG III		0059		Joulie-2017		5	13	2	7	9	13
Sample 90	2013	Cattle		France	Europe	GG III		0059		Joulie-2017		5	13	2	7	9	13
Sample 91	2013	Cattle		France	Europe	GG III		0059		Joulie-2017		5	13	2	7	9	13
Sample 92	2013	Cattle		France	Europe	GG III		0059		Joulie-2017		5	13	2	7	9	13
Sample 93	2014	Cattle		France	Europe	GG III		0059		Joulie-2017		5	13	2	7	9	13
Sample 94	2014	Cattle		France	Europe	GG III		0059		Joulie-2017		5	13	2	7	9	13
Sample 95	2008	Cattle		France	Europe	GG III		0059		Joulie-2017		5	13	2	7	9	13
Sample 96	2009	Cattle		France	Europe	GG III		0059		Joulie-2017		5	13	2	7	9	13
Sample 97	2009	Cattle		France	Europe	GG III		0059		Joulie-2017		5	13	2	7	9	13
Sample 98	2009	Cattle		France	Europe	GG III		0059		Joulie-2017		5	13	2	7	9	13
Sample 99	2014	Cattle		France	Europe	GG III		0059		Joulie-2017		5	13	2	7	9	13
Sample 100	2012	Cattle		France	Europe	GG III		0059		Joulie-2017		5	13	2	7	9	13
Sample 101	2013	Cattle		France	Europe	GG III		0059		Joulie-2017		5	13	2	7	9	13
Sample 102	2014	Cattle		France	Europe	GG III		0059		Joulie-2017		5	13	2	7	9	13
Sample 103	2008	Cattle		France	Europe	GG III		0059		Joulie-2017		5	13	2	7	9	13
Sample 104	2013	Cattle		France	Europe	GG III		0059		Joulie-2017		5	13	2	7	9	13
Sample 105	2008	Cattle		France	Europe	GG III		0059		Joulie-2017		5	13	2	7	9	13
Sample 106	2008	Cattle		France	Europe	GG III		0059		Joulie-2017		5	13	2	7	9	13
Sample 148	2014	Cattle		France	Europe	GG III		0059		Joulie-2017		5	13	2	7	9	13
Sample 151	2009	Cattle		France	Europe	GG III		0059		Joulie-2017		5	13	2	7	9	13
Sample 163	2013	Cattle		France	Europe	GG III		0059		Joulie-2017		5	13	2	7	9	13
Sample 164	2013	Cattle		France	Europe	GG III		0059		Joulie-2017		5	13	2	7	9	13
Sample 165	2013	Cattle		France	Europe	GG III		0059		Joulie-2017		5	13	2	7	9	13
Sample 166	2013	Cattle		France	Europe	GG III		0059		Joulie-2017		5	13	2	7	9	13
Sample 167	2013	Cattle		France	Europe	GG III		0059		Joulie-2017		5	13	2	7	9	13
Sample 168	2013	Cattle		France	Europe	GG III		0059		Joulie-2017		5	13	2	7	9	13
Sample 186	2012	Cattle		France	Europe	GG III		0059		Joulie-2017		5	13	2	7	9	13
Sample 173a	2014	Cattle		France	Europe	GG III		0059		Joulie-2017		5	13	2	7	9	13
Sample 59	2009	Cattle		France	Europe	GG III		0061		Joulie-2017		5	13	2	7	9	14
Sample 67	2013	Cattle		France	Europe	GG III		0066		Joulie-2017		5	13	2	8	9	9
Sample 72	2014	Cattle		France	Europe	GG III		0066		Joulie-2017		5	13	2	8	9	9
Sample 145a	2014	Cattle		France	Europe	GG III		0098		Joulie-2017		5	13	2	9	9	10
Sample 145	2014	Cattle		France	Europe	GG III		0098		Joulie-2017		5	13	2	9	9	10
Sample 187	2012	Cattle		France	Europe	GG III		0068		Joulie-2017		5	13	4	7	9	9
CbCRO16	2006	Cattle	Vaginal Swab	Croatia	Europe	GG III		0057		Racic-2014		5	13	2	7	9	11
CbCRO41	2011	Cattle	Vaginal Swab	Croatia	Europe	GG III		0054		Racic-2014		?	13	2	7	9	9
CbCRO43	2012	Cattle	Milk	Croatia	Europe	GG III		0054		Racic-2014		?	13	2	7	9	9
Cb_PL29	2016	Cattle	Milk	Poland	Europe	GG III		0075		Jodelko-2015		6	13	2	7	9	7
Cb_PL07	2016	Cattle	Milk	Poland	Europe	GG III		0074		Jodelko-2015		6	13	2	7	9	8
Cb_PL11	2017	Cattle	BTM	Poland	Europe	GG III		0105		Jodelko-2015		6	12	2	7	9	8
Cb_PL17	2016	Cattle	Milk	Poland	Europe	GG III		0074		Jodelko-2015		6	13	2	7	9	8
Cb_PL18	2014	Cattle	BTM	Poland	Europe	GG III		0074		Jodelko-2015		6	13	2	7	9	8
Cb_PL20	2014	Cattle	Milk	Poland	Europe	GG III		0074		Jodelko-2015		6	13	2	7	9	8
Cb_PL23	2017	Cattle	Milk	Poland	Europe	GG III		0074		Jodelko-2015		6	13	2	7	9	8
Cb_PL25	2015	Cattle	BTM	Poland	Europe	GG III		0074		Jodelko-2015		6	13	2	7	9	8
Cb_PL02	2017	Cattle	Placenta	Poland	Europe	GG III		0054		Jodelko-2015		6	13	2	7	9	9
Cb_PL03	2017	Cattle	Milk	Poland	Europe	GG III		0054		Jodelko-2015		6	13	2	7	9	9
Cb_PL05	2017	Cattle	Milk	Poland	Europe	GG III		0054		Jodelko-2015		6	13	2	7	9	9
Cb_PL09	2017	Cattle	Milk	Poland	Europe	GG III		0054		Jodelko-2015		6	13	2	7	9	9
Cb_PL10	2017	Cattle	BTM	Poland	Europe	GG III		0078		Jodelko-2015		6	14	2	7	9	9
Cb_PL15	2016	Cattle	Milk	Poland	Europe	GG III		0054		Jodelko-2015		6	13	2	7	9	9
Cb_PL16	2016	Cattle	Milk	Poland	Europe	GG III		0054		Jodelko-2015		6	13	2	7	9	9
Cb_PL19	2017	Cattle	Milk	Poland	Europe	GG III		0054		Jodelko-2015		6	13	2	7	9	9
Cb_PL22	2017	Cattle	Milk	Poland	Europe	GG III		0054		Jodelko-2015		6	13	2	7	9	9
Cb_PL24	2014	Cattle	Milk	Poland	Europe	GG III		0054		Jodelko-2015		6	13	2	7	9	9
Cb_PL26	2015	Cattle	Milk	Poland	Europe	GG III		0054		Jodelko-2015		6	13	2	7	9	9
Cb_PL27	2017	Cattle	Milk	Poland	Europe	GG III		0054		Jodelko-2015		6	13	2	7	9	9
Cb_PL28	2017	Cattle	Milk	Poland	Europe	GG III		0054		Jodelko-2015		6	13	2	7	9	9
Cb_PL30	2017	Cattle	Milk	Poland	Europe	GG III		0073		Jodelko-2015		6	12	2	7	9	9
Cb_PL33	2017	Cattle	BTM	Poland	Europe	GG III		0054		Jodelko-2015		6	13	2	7	9	9
Cb_PL01	2016	Cattle	BTM	Poland	Europe	GG III		0070		Jodelko-2015		6	13	2	7	9	10
Cb_PL04	2017	Cattle	BTM	Poland	Europe	GG III		0070		Jodelko-2015		6	13	2	7	9	10
Cb_PL06	2015	Cattle	Milk	Poland	Europe	GG III		0070		Jodelko-2015		6	13	2	7	9	10
Cb_PL08	2016	Cattle	Milk	Poland	Europe	GG III		0070		Jodelko-2015		6	13	2	7	9	10
Cb_PL13	2015	Cattle	Milk	Poland	Europe	GG III		0070		Jodelko-2015		6	13	2	7	9	10
Cb_PL14	2016	Cattle	Milk	Poland	Europe	GG III		0070		Jodelko-2015		6	13	2	7	9	10
Cb_PL21	2015	Cattle	Milk	Poland	Europe	GG III		0070		Jodelko-2015		6	13	2	7	9	10
Cb_PL31	2015	Cattle	Milk	Poland	Europe	GG III		0070		Jodelko-2015		6	13	2	7	9	10
Cb_PL32	2017	Cattle	BTM	Poland	Europe	GG III		0082		Jodelko-2015		6	12	2	7	9	12
Reichel_2	2010	Goat	Foetal fluid	United Kingdom	Europe	GG III		0076	MST20	Reichel-2012		?	13	2	7	?	?
Reichel_4	2010	Environment	Dust on shed wall (goat farm)	United Kingdom	Europe	GG III		0076	MST20	Reichel-2012		?	13	2	7	?	4
Reichel_5	2010	Environment	Holding area – floor dirt (goat farm)	United Kingdom	Europe	GG III		0076	MST20	Reichel-2012		?	13	2	7	?	4
Reichel_6	2010	Environment	Muck heap (goat farm)	United Kingdom	Europe	GG III		0076	MST20	Reichel-2012		?	13	2	7	?	4
Reichel_7	2010	Goat	BTM	United Kingdom	Europe	GG III		0074	MST20	Reichel-2012		?	13	2	7	?	8
Reichel_8	2010	Environment	Bird droppings (goat farm)	United Kingdom	Europe	GG III		0076	MST20	Reichel-2012		?	13	2	7	?	4
Reichel_9	2010	Goat	Vaginal swab	United Kingdom	Europe	GG III		0074	MST20	Reichel-2012		?	13	2	7	?	8
VS16	2012	Sheep	Placenta	Hungary	Europe	GG IV-a		0130	MST37	MLVA-bank	Hung01	?	8	4	5	6	2
VS27	2012	Sheep	Placenta	Hungary	Europe	GG IV-a		0130	MST37	MLVA-bank	Hung02	?	8	4	5	6	2
VS38	2012	Sheep	Placenta	Hungary	Europe	GG IV-a		0130	MST37	MLVA-bank	Hung03	?	8	4	5	6	2
VS42	2012	Sheep	Placenta	Hungary	Europe	GG IV-a		0130	MST37	MLVA-bank	Hung04	?	8	4	5	6	2
F3	1978	Human	mitral Heart Valve	France	Europe	GG IV-a	QpRS	0134		MLVA-bank		9	0	4	5	8	2
VS108	2013	Sheep	Placenta	Hungary	Europe	GG IV-a		0126	MST28	MLVA-bank	Hung05	?	9	5	5	6	2
M.IE 65	1996	Human	Aortic Heart Valve	France	Europe	GG IV-a		0129	MST10	MLVA-bank	20090317Frankrijk002	6	8	4	5	7	2
MSU_Goat_Q177 (Priscilla)	1980	Goat	abortion material	USA	North America	GG IV-a	QpRS	0129	MST8	in silico		?	8	4	5	7	2
E.IE. 47	1994	Human	Mitral Heart Valve	Spain	Europe	GG IV-a		0129	MST8	MLVA-bank	20090317Frankrijk016	3	8	4	5	7	2
796	2011	Sheep	Fetus	Portugal	Europe	GG IV-a		0118	MST8	MLVA-bank	20120511POR037	3	9	4	5	7	2
16581	2007	Human	Blood (isolate)	Portugal	Europe	GG IV-a		0118	MST8	MLVA-bank	20111017POR022	3	9	4	5	7	2
2051448140	2012	Human	Aorta	Netherlands	Europe	GG IV-a		0118		MLVA-bank	20121002Cb001	3	9	4	5	7	2
0,05,05072	2005	Goat	Placenta	Spain	Europe	GG IV-a		0118	MST8	MLVA-bank	20110829SP005	3	9	4	5	7	2
0,10,05501,001	2010	Goat	Placenta	Spain	Europe	GG IV-a		0118	MST8	MLVA-bank	20110829SP003	3	9	4	5	7	2
796DH82	2011	Sheep	Fetus	Portugal	Europe	GG IV-a		0118	MST8	MLVA-bank	20120511POR038	3	9	4	5	7	2
JCB	2010	Human	Spleen (isolate)	Portugal	Europe	GG IV-a		0118		MLVA-bank	20111017POR014	3	9	4	5	7	2
JCV	2010	Human	Heart Valve (isolate)	Portugal	Europe	GG IV-a		0118	MST8	MLVA-bank	20111017POR013	3	9	4	5	7	2
M.IE. 34	1992	Human	Blood	France	Europe	GG IV-a		0118	MST8	MLVA-bank	20090317Frankrijk022	3	9	4	5	7	2
M.IE. 71	1997	Human	Prosthetic aortic Heart Valve	France	Europe	GG IV-a		0118	MST8	MLVA-bank	20090317Frankrijk009	3	9	4	5	7	2
P.IE. 44	1993	Human	Mitral Heart Valve	France	Europe	GG IV-a		0118	MST8	MLVA-bank	20090317Frankrijk064	3	9	4	5	7	2
0,07,05388,012	2007	Sheep	Faeces	Spain	Europe	GG IV-a		0121		MLVA-bank	20110829SP028	3	9	5	5	7	2
0,07,05388,019	2007	Sheep	Individual Milk	Spain	Europe	GG IV-a		0121		MLVA-bank	20110829SP029	3	9	5	5	7	2
0,07,05388,041	2007	Sheep	Vaginal Swab	Spain	Europe	GG IV-a		0121		MLVA-bank	20110829SP026	3	9	5	5	7	2
0,07,05388,049	2007	Sheep	Faeces	Spain	Europe	GG IV-a		0121	MST8	MLVA-bank	20110829SP027	3	9	5	5	7	2
447	2012	Goat	Placenta	Italy	Europe	GG IV-a		0122		MLVA-bank	20121002IT001	4	9	4	5	8	2
2942	2011	Goat	Vaginal Swab	Italy	Europe	GG IV-a		0122		MLVA-bank	20121002IT007	4	9	4	5	8	2
L.IE. 9		Human	Blood	France	Europe	GG IV-a		0122	MST8	MLVA-bank	20090317Frankrijk069	4	9	4	5	8	2
LI.E. 15	1991	Human	Mitral Heart Valve	France	Europe	GG IV-a		0122	MST8	MLVA-bank	20090317Frankrijk058	4	9	4	5	8	2
M.IE 61	1996	Human	Aortic Heart Valve prosthesis	France	Europe	GG IV-a		0122	MST8	MLVA-bank	20090317Frankrijk003	4	9	4	5	8	2
M.IE. 31	1992	Human	Aortic Heart Valve	France	Europe	GG IV-a		0122	MST8	MLVA-bank	20090317Frankrijk066	4	9	4	5	8	2
M.IE. 91	2000	Human	Prosthetic Heart Valve	France	Europe	GG IV-a		0122	MST8	MLVA-bank	20090317Frankrijk026	4	9	4	5	8	2
P.IE. 79	1999	Human	Native aortic Heart Valve	France	Europe	GG IV-a		0122	MST8	MLVA-bank	20090317Frankrijk018	4	9	4	5	8	2
CbC7		Sheep	Milk	France	Europe	GG IV-a		0127		MLVA-bank	Cb#020	4	10	4	5	8	2
CbC4		Sheep		France	Europe	GG IV-a		0128		MLVA-bank	Cb#017	4	10	4	5	9	2
CbuK_Q154	1976	Human	Heart Valve	USA	North America	GG IV-a	QpRS	0132	MST8	in silico		4	11	4	5	7	2
Cb_O184		Sheep	Placenta	France	Europe	GG IV-a	QpRS	0134	MST8	in silico		?	?	4	5	8	2
CbC6		Sheep	Vaginal Swab secretion	France	Europe	GG IV-a		0132		MLVA-bank	Cb#019	?	11	4	5	7	2
CbO1		Goat	Placenta	France	Europe	GG IV-a		0134		MLVA-bank	Cb#011	4	11	4	5	8	2
CbO2		Goat	Placenta	France	Europe	GG IV-a		0134		MLVA-bank	Cb#012	4	11	4	5	8	2
L.IE. 32	1992	Human	Aortic Heart Valve	France	Europe	GG IV-a		0117	MST9	MLVA-bank	20090317Frankrijk070	3	12	4	5	7	2
Qat1	2011	Cattle	Milk	Qatar	Middle East	GG IV-a		0133		MLVA-bank	20110225CWZ155	6	12	4	5	9	2
M.EP. 104	2002	Sheep	Placenta, Vaginal Swab of sheep	France	Europe	GG IV-a		0134	MST8	MLVA-bank	20090317Frankrijk033	6	13	4	5	8	2
M.IE. 8	1990	Human	Mitral Heart Valve	France	Europe	GG IV-a		0134	MST8	MLVA-bank	20090324Frankrijk080	6	13	4	5	8	2
Ceglie_22	2013	Goat	Vaginal Swab	Italy	Europe	GG IV-a		0119		Ceglie-2015		?	9	4	5	20	2
Ceglie_23	2013	Goat	Vaginal Swab	Italy	Europe	GG IV-a		0119		Ceglie-2015		?	9	4	5	20	2
Ceglie_24	2013	Goat	BTM	Italy	Europe	GG IV-a		0122		Ceglie-2015		?	9	4	5	8	2
Ceglie_25	2013	Goat	BTM	Italy	Europe	GG IV-a		0118		Ceglie-2015		?	9	4	5	7	2
Ceglie_26	2013	Goat	BTM	Italy	Europe	GG IV-a		0122		Ceglie-2015		?	9	4	5	8	2
Ceglie_30	2013	Goat	Vaginal Swab	Italy	Europe	GG IV-a		0135		Ceglie-2015		?	9	7	5	8	8
Ceglie_31	2013	Goat	Spleen	Italy	Europe	GG IV-a		0123		Ceglie-2015		1	12	4	5	7	2
Ceglie_32	2013	Goat	Vaginal Swab	Italy	Europe	GG IV-a		0123		Ceglie-2015		1	12	4	5	7	2
Ceglie_33	2013	Goat	Vaginal Swab	Italy	Europe	GG IV-a		0124		Ceglie-2015		17	12	4	5	7	2
Ceglie_34	2013	Goat	Vaginal Swab	Italy	Europe	GG IV-a		0131		Ceglie-2015		6	7	4	5	7	2
Sh2a	2007	Sheep	Vaginal Swab	Spain	Europe	GG IV-a		0125	MST8	Astobiza-2012		3	9	5	5	2	2
Sh2b	2007	Sheep	Faeces	Spain	Europe	GG IV-a		0125	MST8	Astobiza-2012		3	9	5	5	2	2
Sh2c	2007	Sheep	Faeces	Spain	Europe	GG IV-a		0125	MST8	Astobiza-2012		3	9	5	5	2	2
Sh2d	2007	Sheep	Individual Milk	Spain	Europe	GG IV-a		0125	MST8	Astobiza-2012		3	9	5	5	2	2
Gt3	2010	Goat	Placenta	Spain	Europe	GG IV-a		0120	MST8	Astobiza-2012		3	9	4	5	2	2
Sh1	2004	Sheep	Placenta	Spain	Europe	GG IV-a		0120	MST8	Astobiza-2012		3	9	4	5	2	2
G1		Goat	brain	Italy	Europe	GG IV-a		0130	MST55	DiDomenico-2014		?	?	4	5	6	?
S1		Sheep	brain	Italy	Europe	GG IV-a		0134	MST8	DiDomenico-2014		?	?	4	5	8	2
G12		Goat	brain	Italy	Europe	GG IV-a		0136	MST8	DiDomenico-2014		9	8	4	1	5	2
Patient 1658	2007	Human	Chronic Q fever (Blood)	Portugal	Europe	GG IV-a		0120	MST8	Santos-2012		3	9	4	5	2	2
Patient 10639	2010	Human	Heart Valve	Portugal	Europe	GG IV-a		0120	MST8	Santos-2012		3	9	4	5	2	2
Sample 1	2013	Goat		France	Europe	GG IV-a		0129		Joulie-2017		?	?	4	5	7	2
Sample 3	2015	Sheep		France	Europe	GG IV-a		0134		Joulie-2017		?	?	4	5	8	2
Sample 4	2014	Sheep		France	Europe	GG IV-a		0134		Joulie-2017		?	?	4	5	8	2
Sample 5	2014	Goat		France	Europe	GG IV-a		0134		Joulie-2017		5	10	4	5	8	2
Sample 6	2015	Sheep		France	Europe	GG IV-a		0118		Joulie-2017		?	9	4	5	7	2
Sample 7	2014	Sheep		France	Europe	GG IV-a		0122		Joulie-2017		?	9	4	5	8	2
Sample 8	2015	Sheep		France	Europe	GG IV-a		0134		Joulie-2017		5	9	4	5	8	2
Sample 9	2012	Goat		France	Europe	GG IV-a		0128		Joulie-2017		?	10	4	5	9	2
Sample 15	2012	Sheep		France	Europe	GG IV-a		0118		Joulie-2017		?	9	4	5	7	2
Sample 16	2015	Goat		France	Europe	GG IV-a		0118		Joulie-2017		?	9	4	5	7	2
Sample 18	2014	Goat		France	Europe	GG IV-a		0118		Joulie-2017		?	9	4	5	7	2
Sample 19	2012	Sheep		France	Europe	GG IV-a		0118		Joulie-2017		?	9	4	5	7	2
Sample 20	2014	Goat		France	Europe	GG IV-a		0122		Joulie-2017		?	9	4	5	8	2
Sample 21	2015	Goat		France	Europe	GG IV-a		0134		Joulie-2017		5	?	4	5	8	2
Sample 22	2009	Goat		France	Europe	GG IV-a		0118		Joulie-2017		?	9	4	5	7	2
Sample 23	2012	Goat		France	Europe	GG IV-a		0118		Joulie-2017		?	9	4	5	7	2
Sample 24	2014	Goat		France	Europe	GG IV-a		0118		Joulie-2017		?	9	4	5	7	2
Sample 25	2014	Goat		France	Europe	GG IV-a		0118		Joulie-2017		?	9	4	5	7	2
Sample 26	2015	Goat		France	Europe	GG IV-a		0129		Joulie-2017		?	?	4	5	7	2
Sample 27	2012	Sheep		France	Europe	GG IV-a		0129		Joulie-2017		?	8	4	5	7	2
Sample 28	2015	Goat		France	Europe	GG IV-a		0118		Joulie-2017		?	9	4	5	7	2
Sample 29	2014	Goat		France	Europe	GG IV-a		0118		Joulie-2017		?	9	4	5	7	2
Sample 30	2014	Goat		France	Europe	GG IV-a		0118		Joulie-2017		?	9	4	5	7	2
Sample 31	2015	Sheep		France	Europe	GG IV-a		0118		Joulie-2017		?	9	4	5	7	2
Sample 32	2013	Goat		France	Europe	GG IV-a		0122		Joulie-2017		?	9	4	5	8	2
Sample 33	2014	Goat		France	Europe	GG IV-a		0118		Joulie-2017		?	9	4	5	7	2
Sample 34	2015	Goat		France	Europe	GG IV-a		0118		Joulie-2017		?	9	4	5	7	2
Sample 35	2012	Goat		France	Europe	GG IV-a		0118		Joulie-2017		?	9	4	5	7	2
Sample 36	2015	Goat		France	Europe	GG IV-a		0118		Joulie-2017		?	9	4	5	7	2
Sample 37	2014	Goat		France	Europe	GG IV-a		0118		Joulie-2017		?	9	4	5	7	2
Sample 38	2014	Goat		France	Europe	GG IV-a		0118		Joulie-2017		?	9	4	5	7	2
Sample 39	2013	Sheep		France	Europe	GG IV-a		0118		Joulie-2017		?	9	4	5	7	2
Sample 40	2013	Sheep		France	Europe	GG IV-a		0118		Joulie-2017		?	9	4	5	7	2
Sample 41	2014	Sheep		France	Europe	GG IV-a		0118		Joulie-2017		?	9	4	5	7	2
Sample 42	2014	Cattle		France	Europe	GG IV-a		0122		Joulie-2017		?	9	4	5	8	2
Sample 43	2012	Goat		France	Europe	GG IV-a		0122		Joulie-2017		?	9	4	5	8	2
Sample 44	2014	Goat		France	Europe	GG IV-a		0122		Joulie-2017		?	9	4	5	8	2
Sample 45	2014	Goat		France	Europe	GG IV-a		0122		Joulie-2017		?	9	4	5	8	2
Sample 46	2015	Goat		France	Europe	GG IV-a		0122		Joulie-2017		?	9	4	5	8	2
Sample 46a	2015	Goat		France	Europe	GG IV-a		0118		Joulie-2017		?	9	4	5	?	?
Sample 47	2014	Sheep		France	Europe	GG IV-a		0122		Joulie-2017		?	9	4	5	8	2
Sample 48	2015	Sheep		France	Europe	GG IV-a		0122		Joulie-2017		?	9	4	5	8	2
Sample 52	2015	Sheep		France	Europe	GG IV-a		0118		Joulie-2017		?	9	4	5	7	2
Sample 53	2013	Goat		France	Europe	GG IV-a		0118		Joulie-2017		?	9	4	5	7	2
Sample 185	2014	Goat		France	Europe	GG IV-a		0122		Joulie-2017		?	9	4	5	8	2
Sample FR4		Goat		France	Europe	GG IV-a		0122		Joulie-2017		?	9	4	5	8	2
Sample FR1	1978	Human		France	Europe	GG IV-a		0134		Joulie-2017		9	?	4	5	8	2
Sample 39a	2013	Sheep		France	Europe	GG IV-a		0118		Joulie-2017		?	9	4	5	7	2
Sample 33a	2014	Goat		France	Europe	GG IV-a		0118		Joulie-2017		?	9	4	5	7	2
Sample 41a	2014	Sheep		France	Europe	GG IV-a		0118		Joulie-2017		?	9	4	5	7	2
Sample 44a	2014	Goat		France	Europe	GG IV-a		0134		Joulie-2017		?	8	4	5	8	2
Sample 49	2015	Sheep		France	Europe	GG IV-a		0121		Joulie-2017		?	9	5	5	7	2
Sample 50	2014	Sheep		France	Europe	GG IV-a		0121		Joulie-2017		3	9	5	5	7	2
Sample 49b	2015	Sheep		France	Europe	GG IV-a		0121		Joulie-2017		?	9	5	5	7	2
Sample 49a	2015	Sheep		France	Europe	GG IV-a		0121		Joulie-2017		?	9	5	5	7	2
M.IE. 118	2004	Human	Mitral Heart Valve	France	Europe	GG IV-b		0143	MST3	MLVA-bank	20090317Frankrijk067	2	11	3	7	6	2
M.IE. 75	1998	Human	Heparinized Blood	France	Europe	GG IV-b		0137	MST1	MLVA-bank	20090317Frankrijk045	2	12	3	7	6	2
16040	2006	Human	Blood (isolate)	Portugal	Europe	GG IV-b		0138		MLVA-bank	20111017POR016	2	14	3	7	6	2
16654	2007	Human	Blood (isolate)	Portugal	Europe	GG IV-b		0138		MLVA-bank	20111017POR020	2	14	3	7	6	2
17282/07DH82	2007	Human	Blood	Portugal	Europe	GG IV-b		0138	MST4	MLVA-bank	20120511POR040	2	14	3	7	6	2
Sig 97247	2010	Human	Blood (isolate)	Portugal	Europe	GG IV-b		0138	MST4	MLVA-bank	20111017POR024	2	14	3	7	6	2
M.IE 3		Human	Blood and Heart Valve	France	Europe	GG IV-b		0140	MST1	MLVA-bank	20090317Frankrijk004	2	15	3	7	6	2
M.AC. 37	1992	Human	Blood	France	Europe	GG IV-b		0139	MST1	MLVA-bank	20090317Frankrijk050	2	16	3	7	6	2
M.AC. 64	1996	Human	Blood	France	Europe	GG IV-b		0139	MST1	MLVA-bank	20090317Frankrijk054	2	16	3	7	6	2
M.ACH. 101	2000	Human	Blood	France	Europe	GG IV-b		0139	MST1	MLVA-bank	20090317Frankrijk038	2	16	3	7	6	2
M.ACH. 67	1996	Human	Heparinized Blood	France	Europe	GG IV-b		0139	MST2	MLVA-bank	20090317Frankrijk063	2	16	3	7	6	2
M.HP. 89	2000	Human	Placenta / cord Blood	France	Europe	GG IV-b		0139	MST1	MLVA-bank	20090317Frankrijk036	2	16	3	7	6	2
M.IE. 1	1989	Human	Heart Valve	France	Europe	GG IV-b		0139	MST1	MLVA-bank	20090317Frankrijk007	2	16	3	7	6	2
M.IE. 110	2002	Human	Aortic wall	France	Europe	GG IV-b		0139	MST1	MLVA-bank	20090317Frankrijk032	2	16	3	7	6	2
M.IE. 24	1992	Human	Mitral Heart Valve / Blood	France	Europe	GG IV-b		0139	MST2	MLVA-bank	20090317Frankrijk017	2	16	3	7	6	2
P.IE. 35	1992	Human	Heart Valve	France	Europe	GG IV-b		0139	MST5	MLVA-bank	20090324Frankrijk078	2	16	3	7	6	2
M.AC. 38	1992	Human	Blood	France	Europe	GG IV-b		0141	MST1	MLVA-bank	20090317Frankrijk008	2	17	3	7	6	2
M.HP. 36	1992	Human	Placenta / kidney / liver	France	Europe	GG IV-b		0142	MST1	MLVA-bank	20090317Frankrijk052	2	19	3	7	6	2
MI.E. 63	1994	Human	Mitral Heart Valve	France	Europe	GG IV-b		0142	MST1	MLVA-bank	20090317Frankrijk043	2	19	3	7	6	2
M.IE. 111	2003	Human	Native aortic Heart Valve	France	Europe	GG IV-b		0148	MST5	MLVA-bank	20090317Frankrijk060	3	12	3	7	7	2
15168	2006	Human	Blood (isolate)	Portugal	Europe	GG IV-b		0145	MST4	MLVA-bank	20111017POR025	3	14	3	7	7	2
M.AC. 20	1991	Human	Blood	France	Europe	GG IV-b		0145	MST4	MLVA-bank	20090317Frankrijk027	3	14	3	7	7	2
M.AC. 57	1996	Human	Blood	France	Europe	GG IV-b		0145	MST4	MLVA-bank	20090317Frankrijk010	3	14	3	7	7	2
M.AC. 62	1996	Human	Blood	France	Europe	GG IV-b		0145	MST4	MLVA-bank	20090317Frankrijk053	3	14	3	7	7	2
M.HP. 51	1995	Human	Placenta	Spain	Europe	GG IV-b		0149	MST4	MLVA-bank	20090317Frankrijk044	3	15	3	7	7	2
15264	2006	Human	Blood (isolate)	Portugal	Europe	GG IV-b		0155	MST4	MLVA-bank	20111017POR019	3	16	2	7	7	2
15199	2006	Human	Blood (isolate)	Portugal	Europe	GG IV-b		0146	MST4	MLVA-bank	20111017POR021	3	16	3	7	7	2
15502	2006	Human	Blood (isolate)	Portugal	Europe	GG IV-b		0146	MST4	MLVA-bank	20111017POR017	3	16	3	7	7	2
15550	2006	Human	Blood (isolate)	Portugal	Europe	GG IV-b		0146		MLVA-bank	20111017POR015	3	16	3	7	7	2
16036	2006	Human	Blood (isolate)	Portugal	Europe	GG IV-b		0146		MLVA-bank	20111017POR018	3	16	3	7	7	2
15491/06DH82	2006	Human	Blood	Portugal	Europe	GG IV-b		0146	MST4	MLVA-bank	20120511POR039	3	16	3	7	7	2
Sig 112884	2010	Human	Blood (directly)	Portugal	Europe	GG IV-b		0147	MST4	MLVA-bank	20111017POR023	3	18	3	7	7	2
M.AC. 39	1993	Human	Blood	France	Europe	GG IV-b		0150	MST2	MLVA-bank	20090317Frankrijk055	3	26	3	7	7	2
R1140		Human	Blood	Russia	Asia	GG IV-b		0158		MLVA-bank	Cb#043	6	13	3	7	6	2
Tiho 1				Germany	Europe	GG III		0086		MLVA-bank	Cb#039	6	13	3	7	9	12
MAC 54	1996	Human	Heparinized Blood	France	Europe	GG IV-b		0152	MST4	MLVA-bank	20090317Frankrijk039	6	14	3	7	7	2
Cb171_QLYMPHOMA		Human	Lymphoma	unknown	unkown	GG IV-b		0158	MST4	in silico		?	13	3	7	?	2
Cb196_Saudi_Arabia	2012	Human	Aortic Heart Valve	Saudi Arabia	Middle East	GG IV-b		0148	MST4	in silico		?	?	3	7	7	2
F4	1992	Human	Blood	France	Europe	GG IV-b		0148		MLVA-bank	Cb#042	?	8	3	7	7	2
Patient 1516	2006	Human	Pneumonia	Portugal	Europe	GG IV-b		0151	MST4	Santos-2012		3	14	3	7	2	2
Patient 1519	2006	Human	Blood	Portugal	Europe	GG IV-b		0154	MST4	Santos-2012		3	16	3	7	2	2
Patient 1526	2006	Human	Blood	Portugal	Europe	GG IV-b		0157	MST4	Santos-2012		3	16	2	7	2	2
Patient 1550	2006	Human	Blood	Portugal	Europe	GG IV-b		0154	MST4	Santos-2012		3	16	3	7	2	2
Patient 1555	2006	Human	Blood	Portugal	Europe	GG IV-b		0154		Santos-2012		3	16	3	7	2	2
Patient 1603	2006	Human	Blood	Portugal	Europe	GG IV-b		0154		Santos-2012		3	16	3	7	2	2
Patient 1604	2006	Human	Blood	Portugal	Europe	GG IV-b		0153		Santos-2012		2	14	3	7	1	2
Patient 1665	2007	Human	Blood	Portugal	Europe	GG IV-b		0153		Santos-2012		2	14	3	7	1	2
Patient 9724	2010	Human	Blood	Portugal	Europe	GG IV-b		0153	MST4	Santos-2012		2	14	3	7	1	2
Patient 11288	2010	Human	Blood	Portugal	Europe	GG IV-b		0156	MST4	Santos-2012		3	18	3	7	2	2
Sample FR6		Cattle		France	Europe	GG III		0108		Joulie-2017		5	15	3	7	9	12
Sample FR7		Cattle		France	Europe	undefined		0115		Joulie-2017		5	15	3	8	9	9
Sample FR8		Cattle		France	Europe	undefined		0191		Joulie-2017		5	14	3	8	7	10
Q321		Cattle	Milk	Russia	Asia	GG V-b (VII)	QpDV	0205	MST2	in silico		9	17	3	8	7	2
Schperling	1955	Human	Blood	Kyrgyzstan	Asia	GG IV-b (VII)	QpDV	0205	MST2	in silico		?	?	3	8	7	2
V525_Tunisia	2017	Human	Heart Valve	Tunisia	Africa	GG IV-b (VIII)	QpRS	0148	MST5	in silico		?	?	3	7	7	2
P.IE. 43	1993	Human	Aortic Heart Valve	France	Europe	undefined		0206	MST7	MLVA-bank	20090317Frankrijk046	4	17	3	9	8	2
Leningrad-2	1955	Human	Blood	Russia	Asia	GG IV-b (VIII)	QpRS	0144	MST7	in silico		?	14	3	7	8	2
P.IE. 45	1993	Human	Aortic Heart Valve	France	Europe	GG X		0170	MST6	MLVA-bank	20090317Frankrijk031	4	18	3	5	8	2
Namibia	1991	Goat		Namibia	Africa	GG IX		0198	MST30	MLVA-bank	Cb#040	9	13	3	6	7	2
AuQ01 Arandale	2005	Human	Blood (Buffy coat)	Australia	Australia	GG X		0160	MST_Au	Vincent-2016		?	16	3	5	5	2
AuQ02 Cumberland	2006	Human	Blood (Buffy coat)	Australia	Australia	GG X		0161	MST_Au	Vincent-2016		?	14	3	5	5	2
AuQ03	2007	Human	Blood (Buffy coat)	Australia	Australia	GG X		0164	MST_Au	Vincent-2016		?	13	3	5	5	2
AuQ04	2007	Human	Aortic Heart Valve	Australia	Australia	GG X		0199	MST_Au	Vincent-2016		?	13	3	6	11	2
AuQ05	2007	Human	Serum	Australia	Australia	GG X		0166	MST_Au	Vincent-2016		?	14	3	5	4	2
AuQ07	2010	Human	Blood (Buffy coat)	Australia	Australia	GG X		0161	MST_Au	Vincent-2016		?	14	3	5	5	2
AuQ08	2010	Human	Serum	Australia	Australia	GG X		0161	MST_Au	Vincent-2016		?	14	3	5	5	2
AuQ09	2011	Human	Serum	Australia	Australia	GG X		0166	MST_Au	Vincent-2016		?	14	3	5	4	2
AuQ10	2011	Human	Serum	Australia	Australia	GG X		0162	MST_Au	Vincent-2016		?	17	3	5	5	2
AuQ11	2011	Human	Serum	Australia	Australia	GG X		0160	MST_Au	Vincent-2016		?	16	3	5	5	2
AuQ12	2011	Human	Serum	Australia	Australia	GG X		0160	MST_Au	Vincent-2016		?	16	3	5	5	2
AuQ13	2011	Human	Serum	Australia	Australia	GG X		0162	MST_Au	Vincent-2016		?	17	3	5	5	2
AuQ14	2011	Human	Aortic Heart Valve	Australia	Australia	GG X		0168	MST_Au	Vincent-2016		?	17	3	6	5	2
AuQ15	2011	Human	Serum	Australia	Australia	GG X		0163	MST_Au	Vincent-2016		?	15	3	5	5	2
AuQ16	2011	Human	Serum	Australia	Australia	GG X		0163	MST_Au	Vincent-2016		?	15	3	5	5	2
AuQ17	2011	Human	Serum	Australia	Australia	GG X		0161	MST_Au	Vincent-2016		?	14	3	5	5	2
AuQ18	2011	Human	Serum	Australia	Australia	GG X		0181	MST_Au	Vincent-2016		?	21	3	5	4	3
AuQ19	2011	Human	Serum	Australia	Australia	GG X		0163	MST_Au	Vincent-2016		?	15	3	5	5	2
AuQ20	2011	Human	Serum	Australia	Australia	GG X		0161	MST_Au	Vincent-2016		?	14	3	5	5	2
AuQ21	2011	Human	Serum	Australia	Australia	GG X		0163	MST_Au	Vincent-2016		?	15	3	5	5	2
AuQ22	2011	Human	Serum	Australia	Australia	GG X		0167	MST_Au	Vincent-2016		?	15	3	5	4	2
AuQ23	2011	Human	Serum	Australia	Australia	GG X		0169	MST_Au	Vincent-2016		?	18	3	5	4	2
AuQ24	2011	Human	Serum	Australia	Australia	GG X		0163	MST_Au	Vincent-2016		?	15	3	5	5	2
AuQ25	2011	Human	Serum	Australia	Australia	GG X		0163	MST_Au	Vincent-2016		?	15	3	5	5	2
AuQ26	2011	Human	Serum	Australia	Australia	GG X		0171	MST_Au	Vincent-2016		?	9	3	6	5	2
AuQ27	2011	Human	Serum	Australia	Australia	GG X		0162	MST_Au	Vincent-2016		?	17	3	5	5	2
AuQ28	2012	Human	Serum	Australia	Australia	GG X		0163	MST_Au	Vincent-2016		?	15	3	5	5	2
AuQ29	2012	Human	Serum	Australia	Australia	GG X		0159	MST_Au	Vincent-2016		?	16	3	5	6	2
AuQ30	2012	Human	Serum	Australia	Australia	GG X		0165	MST_Au	Vincent-2016		?	19	3	5	5	2
AuQ31	2012	Human	Serum	Australia	Australia	GG X		0163	MST_Au	Vincent-2016		?	15	3	5	5	2
AuQ32	2012	Human	Serum	Australia	Australia	GG X		0160	MST_Au	Vincent-2016		?	16	3	5	5	2
AuQ33	2012	Human	Serum	Australia	Australia	GG X		0169	MST_Au	Vincent-2016		?	18	3	5	4	2
AuQ34	2012	Human	Serum	Australia	Australia	GG X		0161	MST_Au	Vincent-2016		?	14	3	5	5	2
AuQ35	2012	Human	Aortic duodenal fistula	Australia	Australia	GG X		0160	MST_Au	Vincent-2016		?	16	3	5	5	2
AuQ36	2012	Human	Serum	Australia	Australia	GG X		0162	MST_Au	Vincent-2016		?	17	3	5	5	2
AuQ37	2012	Human	Plasma	Australia	Australia	GG X		0168	MST_Au	Vincent-2016		?	17	3	6	5	2
AuQ38	2012	Human	Serum	Australia	Australia	GG X		0163	MST_Au	Vincent-2016		?	15	3	5	5	2
AuQ39	2012	Human	Serum	Australia	Australia	GG X		0166	MST_Au	Vincent-2016		?	14	3	5	4	2
AuQ40	2012	Human	Serum	Australia	Australia	GG X		0163	MST_Au	Vincent-2016		?	15	3	5	5	2
AuQ41	2012	Human	Serum	Australia	Australia	GG X		0167	MST_Au	Vincent-2016		?	15	3	5	4	2
AuQ42	2012	Human	Serum	Australia	Australia	GG X		0166	MST_Au	Vincent-2016		?	14	3	5	4	2
AuQ43	2012	Human	Serum	Australia	Australia	GG X		0160	MST_Au	Vincent-2016		?	16	3	5	5	2
C.IE. 115a	2003	Human	Heart Valve	Canada	North America	GG V		0172	MST21	MLVA-bank	20090317Frankrijk012	3	9	3	4	7	2
CbuG_Q212	1981	Human	Heart Valve	Canada	North America	GG V	plasmidless	0173	MST21	in silico		2	8	3	4	7	2
M.IE. 4	1988	Human	Blood	France	Europe	GG V		0172	MST21	MLVA-bank	20090317Frankrijk028	3	9	3	4	7	2
McMaster		Human	Placenta	Canada	North America	GG V	plasmidless	0172	MST21	in silico		?	9	3	4	7	2
Ko_Q229	1982	Human	Heart Valve	Canada	North America	GG V	plasmidless	0172		MLVA-bank		3	9	3	4	7	2
Dog_Utad		Dog	Uterus	Canada	North America	GG V	plasmidless	0173	MST21	in silico		?	8	3	4	7	2
Scurry_Q217	1981	Human	Liver	USA	North America	GG V	plasmidless	0172	MST21	MLVA-bank	Cb#034	?	9	3	4	7	2
Dugway 5J108-111	1957	Rodent		USA	North America	GG VI	QpDG	0174	MST-DG	MLVA-bank	Cb#035	4	7	4	4	8	3
Dugway 7E65-68	1058	Rodent		USA	North America	GG VI	QpDG	0174	MST-DG	in silico		4	7	4	4	8	3
Dugway 7D77-80	1957	Rodent		USA	North America	G VI	QpDG	0174	MST-DG	in silico		4	7	4	4	8	3
Cb175_Guyana	2012	Human	aortic Heart Valve	French Guyana	South America	GG I	QpH1	0010	MST17	in silico		8	27	4	5	9	5
M.IE. 77	1998	Human	Native aortic Heart Valve	France	Europe	undefined	QpH1	0194	MST17	MLVA-bank	20090317Frankrijk049	6	11	3	5	12	6
SR1	2011	Cattle	Milk	Spain	Europe	undefined		0175		MLVA-bank	20110907CWZ012	6	12	4	7	9	5
CS-Dayer	1991	Tick		Slovak Republic	Europe	GG I		0014		MLVA-bank	Cb#048	9	27	5	7	9	4
J- 3		Cattle	Milk	Japan	East Asia	GG I		0004		MLVA-bank	Cb#056	9	27	5	6	9	5
CbB4		Cattle	Placenta	France	Europe	GG III		0110		MLVA-bank	Cb#025	6	12	2	8	9	8
CbB7		Cattle	Placenta	France	Europe	GG III		0110		MLVA-bank	Cb#027	6	12	2	8	9	8
Z 3205/91b	1991	Cattle		Germany	Europe	GG III	QpH1	0056		MLVA-bank	Cb#047	5	15	2	7	9	9
Z 3351/92	1992	Cattle		Germany	Europe	GG III	QpH1	0056		MLVA-bank	Cb#049	5	15	2	7	9	9
Z 3749/92	1992	Cattle		Germany	Europe	GG III	QpH1	0101		MLVA-bank	Cb#050	5	15	2	7	9	8
Tilburg12_12		Cattle	Milk	Germany	Europe	GG III		0090		Tilburg-2012_b		6	13	2	6	9	10
Tilburg12_32		Cattle	Milk	Slovak Republic	Europe	GG III		0088		Tilburg-2012_b		6	13	2	7	10	10
Tilburg12_52		Cattle	Milk	United Kingdom	Europe	GG III		0081		Tilburg-2012_b		6	13	2	7	10	9
Tilburg12_33		Cattle	Milk	Slovak Republic	Europe	undefined		0175		Tilburg-2012_b		6	12	4	7	9	5
Tilburg12_63		Cattle	Milk	Qatar	Middle East	GG IV-a		0133		Tilburg-2012_b		6	12	4	5	9	2
Tilburg12_13		Cattle	Milk	Germany	Europe	GG III		0087		Tilburg-2012_b		?	?	2	7	?	10
Tilburg12_22		Cattle	Milk	Netherlands	Europe	GG III		0106		Tilburg-2012_b		?	?	2	7	?	7
Z 2775/90	1990	Cattle		Germany	Europe	GG I	QpH1	0011		MLVA-bank	Cb#036	8	29	4	7	9	5
Addax C037		Antelope		Dubai	Middle East	undefined		0177		MLVA-bank	20120511CWZ005	3	12	4	3	7	11
F2	1991	Human	Blood	France	Europe	undefined		0200		MLVA-bank	Cb#041	9	13	4	7	7	2
Z 3574-1/92	1992	Sheep		Germany	Europe	undefined	QpRS	0192		MLVA-bank		9	8	3	6	6	2
G11		Goat	Individual Milk	Italy	Europe	undefined		0184	MST55	DiDomenico-2014		9	22	4	1	3	1
Sample 146	2007	Goat		France	Europe	undefined		0185		Joulie-2017		4	12	2	2	7	2
Sample 150	2009	Cattle		France	Europe	GG III		0067		Joulie-2017		5	13	2	5	9	9
Sample FR5		Sheep		France	Europe	undefined		0203		Joulie-2017		5	15	3	4	?	4
Sample 267	2010	Sheep		France	Europe	undefined		0203		Joulie-2017		?	15	3	4	?	4
776	2012	Goat		Portugal	Europe	undefined		0188		Cumbassa-2015		6	12	2	8	28	30
815	2012	Goat		Portugal	Europe	undefined		0186		Cumbassa-2015		29	6	2	8	33	29
4121	2012	Goat		Portugal	Europe	GG III		0109		Cumbassa-2015		6	12	2	15	?	8
4325/1	2012	Goat		Portugal	Europe	undefined		0189		Cumbassa-2015		6	15	23	8	91	7
4325/2	2012	Goat		Portugal	Europe	undefined		0189		Cumbassa-2015		6	15	23	8	91	7
4732/1	2012	Goat		Portugal	Europe	undefined		0187		Cumbassa-2015		6	12	2	16	91	32
33783/1	2012	Sheep		Portugal	Europe	undefined		0178		Cumbassa-2015		57	4	5	1	76	10
33783/2	2012	Sheep		Portugal	Europe	undefined		0178		Cumbassa-2015		57	4	5	1	76	10
B9	2011	Mongoose		Portugal	Europe	undefined		0179		Cumbassa-2015		49	38	14	21	37	20
B31	2011	Mongoose		Portugal	Europe	undefined		0204		Cumbassa-2015		14	17	14	8	43	20
685	2010	Goat		Spain	Europe	GG II-c		0044		Cumbassa-2015		1	11	2	3	2	3
747	2007	Goat		Portugal	Europe	GG II-c		0044		Cumbassa-2015		1	11	2	3	2	3
At12		Tick		Argentina	South America	undefined		0193		Mioni-2019		3	7	2	5	9	2
CbB_F1		Cattle		Brazil	South America	GG III		0079		Mioni-2019		6	18	2	7	9	9
CbB_F2		Cattle		Brazil	South America	GG III		0113		Mioni-2019		6	18	3	7	9	9
CbB_F5		Cattle		Brazil	South America	GG III		0087		Mioni-2019		6	12	2	7	9	10
CbG_SVB22		Goat		Brazil	South America	GG III		0093		Mioni-2019		6	18	2	7	9	11
CbO_11		Sheep		Brazil	South America	GG I		0005		Mioni-2019		9	27	?	6	9	5
CbO_sn2		Sheep		Brazil	South Ameria	GG I		0002		Mioni-2019		9	27	4	6	9	5
CbO_652		Sheep		Brazil	South America	GG I		0007		Mioni-2019		9	27	4	6	6	5
Ceglie_27	2013	Goat	Vaginal Swab	Italy	Europe	undefined		0196		Ceglie-2015		7	9	2	5	8	2
Ceglie_28	2013	Goat	Vaginal Swab	Italy	Europe	undefined		0197		Ceglie-2015		2	9	2	5	8	2
Ceglie_29	2013	Goat	Spleen	Italy	Europe	undefined		0195		Ceglie-2015		7	9	3	5	8	2

## Sheet: B) MLVA_genotypes
Table S1-B: MLVA genotypes as assigned in this study. At least one isolate is shown per genotype.
Genotype #	Ms23	Ms24	Ms27	Ms28	Ms33	Ms34	GG	Example
1	-	27	4	17	9	5	GG I	Cb_C2
2	9	27	4	6	9	5	GG I	C2, Cb115b,…
3	8	27	4	6	9	5	GG I	S4(i.s.)
4	9	27	5	6	9	5	GG I	J-3
5	9	27	?	6	9	5	GG I	#755, CbO_11
6	9	7	4	6	9	5	GG I	S4_MLVA
7	9	27	4	6	6	5	GG I	CbO_652
8	8	29	4	6	9	5	GG I	CS-Polsko, Hardthof/90…
9	8	21	4	6	9	5	GG I	AustraliaQD
10	8	27	4	5	9	5	GG I	Cb175_Guyana
11	8	29	4	7	9	5	GG I	Z 2775/90
12	-	9	4	6	8	5	GG I	RAK8
13	8	24	4	6	9	6	GG I	Dyer
14	9	27	5	7	9	4	GG I	CS-Dayer
15	?	9	3	3	4	4	GG II-a	18/4, 1799/96 19/34…
16	3	9	3	3	4	5	GG II-a	Frankfurt
17	?	9	3	3	4	3	GG II-a	Henzerling, Innsbruck…
18	3	9	3	3	5	4	GG II-a	Wdk 4679, Stamm 14A…
19	3	8	3	3	4	4	GG II-a	Sample 207
20	3	9	3	3	4	2	GG II-a	Soyta, M44
21	3	9	3	3	1	4	GG II-a	30/14
22	3	10	3	3	4	4	GG II-a	CbCRO27, CbCRO33
23	3	9	3	3	5	5	GG II-a	19/51
24	4	9	3	3	4	5	GG II-a	11, f5
25	5	9	3	3	4	5	GG II-a	2223
26	-	9	3	3	6	3	GG II-a	Rijswijk
27	3	7	3	3	4	3	GG II-a	CbCRO31
28	3	8	3	3	5	4	GG II-a	#507, #801, Dowg, Hum,…
29	3	8	3	3	4	6	GG II-a	Sample 249
30	4	9	3	3	3	4	GG II-a	Gt2
31	?	11	3	3	?	8	GG II-b	592, 13A, 1504(JBZ), 19A…
32	6	11	3	3	7	8	GG II-b	80623-08979, Q007
33	-	11	4	3	-	8	GG II-b	Sample FR3
34	?	11	3	3	?	7	GG II-b	543, 1856,2100, 9003262…
35	6	13	3	3	7	8	GG II-b	80509-02908, Q008
36	?	11	4	3	?	7	GG II-b	80514-03681, Q018, Sample FR2
37	?	?	3	3	?	7	GG II-b	09E080053, Q072, Q100
38	?	?	2	3	?	3	GG II-c	390, 0,08,00290,030, …
39	?	12	2	3	?	3	GG II-c	L.S. 58, P.IE. 52,P.IE. 6,….
40	?	?	2	3	?	3	GG II-c	CbC5, S3, G7,…
41	?	10	2	3	?	3	GG II-c	P.IE. 5, G4, S2, G5, G6,…
42	?	13	2	3	?	3	GG II-c	T.IE. 42, 2014-PE-15890,…
43	?	14	2	3	?	3	GG II-c	P.IE. 56, Cb109
44	1	11	2	3	2	3	GG II-c	Gt1, Gt4, DC8, Sh3a,…
45	1	11	2	3	7	2	GG II-c	0.08.07666.059
46	6	12	2	3	7	3	GG II-c	Ceglie_20
47	3	12	2	3	7	3	GG II-c	P.IE. 40b, P.IE. 46, P.IE. 40a
48	?	10	2	3	?	3	GG II-c	G2, G8
49	6	11	2	3	9	3	GG II-c	0,11,02888
50	6	11	2	3	4	3	GG II-c	DC7
51	1	11	2	3	2	2	GG II-c	Sh2
53	5	13	2	7	?	9	GG III	Tilburg12_45, Esp4, …
54	?	13	2	7	9	9	GG III	EV-Cb_BK10, Q545, Q559,…
55	5	13	2	7	9	10	GG III	Sample 79a, Sample 17,…
56	5	15	2	7	9	9	GG III	47597, 53017, 74134, …
57	5	?	2	7	9	11	GG III	ESFL1, Sample 75, …
58	5	13	2	7	9	12	GG III	Idaho_Goat
59	5	13	2	7	9	13	GG III	Sample 166a, ….
60	5	13	2	7	9	5	GG III	Sample 169
61	5	13	2	7	9	14	GG III	Sample 59
62	5	?	2	7	9	9	GG III	Ceglie_19,…
63	5	16	2	7	9	9	GG III	57056, V 1160, V 1185, …
64	5	5	2	7	9	9	GG III	Sample 2
65	5	13	2	7	10	9	GG III	Sample 111, …
66	5	13	2	8	9	9	GG III	Sample 67, Sample 72
67	5	13	2	5	9	9	GG III	Sample 150
68	5	13	4	7	9	9	GG III	Sample 187
69	6	13	2	7	9	12	GG III	09.05227.016.01, Ceglie_7
70	6	13	2	7	9	10	GG III	Q532, Q556, Cb_B18,…
71	6	13	2	7	9	11	GG III	Tilburg12_44, Esp9,…
72	6	13	2	7	9	13	GG III	102, 131, Ceglie_8, …
73	6	12	2	7	9	9	GG III	CbB1, CbB2, CbB3,…
74	?	13	2	7	?	8	GG III	Rund 107, Cb_PL07, …
75	6	13	2	7	9	7	GG III	Cb_PL29
76	?	13	2	7	?	?	GG III	941, Ceglie17, Reichel…
77	6	15	2	7	9	9	GG III	OSH-1
78	6	14	2	7	9	9	GG III	Cb_PL10
79	6	18	2	7	9	9	GG III	CbB_F1
80	6	13	2	7	4	9	GG III	DC1a, DC1b, DC1c, DC1d,…
81	6	13	2	7	10	9	GG III	UK1, Tilburg12_52
82	6	12	2	7	9	12	GG III	Cb_PL32
83	6	13	2	7	4	12	GG III	DC9
84	6	15	2	7	9	12	GG III	0,11,02677,009
85	6	13	2	7	20	12	GG III	Ceglie_18
86	6	13	3	7	9	12	GG III	Tiho 1
87	?	?	2	7	?	10	GG III	CbC1, HSE-210,…
88	6	13	2	7	10	10	GG III	SR10, Tilburg12_32
89	6	13	2	7	4	10	GG III	DC2a, DC2b, DC3a, DC3b
90	6	13	2	6	9	10	GG III	DL2, Tilburg12_12
91	6	13	2	7	4	11	GG III	DC12
92	6	14	2	7	9	11	GG III	122, 1502, Ceglie_1,…
93	6	18	2	7	9	11	GG III	CbG_SVB22
94	1	13	2	7	9	11	GG III	Ceglie_5
95	5	15	2	7	9	10	GG III	52155, 53626, Bru 11/03,…
96	5	14	2	7	9	10	GG III	Ziege 2
97	5	13	2	7	10	10	GG III	Sample 78, Sample 159
98	5	13	2	9	9	10	GG III	Sample 145a, Sample 145
99	5	15	2	7	9	12	GG III	Z 3567/92
100	5	15	2	7	9	7	GG III	33/4
101	5	?	2	7	9	8	GG III	28/1, 58796, Z 3027/91,…
102	5	15	2	7	9	6	GG III	Cox 1160/10, Cox 3365/10
103	5	16	2	7	9	11	GG III	V 1228
104	2	13	2	7	9	13	GG III	Ceglie_16
105	6	12	2	7	9	8	GG III	Cb_PL11
106	?	?	2	7	?	7	GG III	CbB10, Tilburg12_22
107	6	12	2	7	6	9	GG III	C2_italy
108	5	15	3	7	9	12	GG III	Sample FR6
109	6	12	2	15	-	8	GG III	4121
110	6	12	2	8	9	8	GG III	CbB4, CbB7
111	6	12	2	7	10	10	GG III	HSE-71, HSE-73, HSE-166
112	5	16	2	7	11	9	GG III	50843
113	6	18	3	7	9	9	GG III	CbB_F2
114	6	15	2	7	4	12	GG III	DC6
115	5	15	3	8	9	9	undefined	Sample FR7
116	2	12	2	7	8	10	GG III	HSE-169, HSE-209
117	3	12	4	5	7	2	GG IV-a	L.IE. 32
118	?	9	4	5	?	?	GG IV-a	796, 16581, 2051448140,…
119	-	9	4	5	20	2	GG IV-a	Ceglie_22, Ceglie_23
120	3	9	4	5	2	2	GG IV-a	Gt3, Sh1, Patient 1658,…
121	?	9	5	5	7	2	GG IV-a	0,07,05388,012, …
122	?	9	4	5	8	2	GG IV-a	447, 2942, L.IE. 9,….
123	1	12	4	5	7	2	GG IV-a	Ceglie_31, Ceglie_32
124	17	12	4	5	7	2	GG IV-a	Ceglie_33
125	3	9	5	5	2	2	GG IV-a	Sh2a, Sh2b, Sh2c, Sh2d
126	-	9	5	5	6	2	GG IV-a	VS108
127	4	10	4	5	8	2	GG IV-a	CbC7
128	?	10	4	5	9	2	GG IV-a	CbC4, Sample 9
129	?	?	4	5	7	2	GG IV-a	M.IE. 65, MSU_Goat_Q175
130	-	?	4	5	6	?	GG IV-a	VS16, VS27, VS38,…
131	6	7	4	5	7	2	GG IV-a	Ceglie_34
132	?	11	4	5	7	2	GG IV-a	CbuK_Q154, CbC6
133	6	12	4	5	9	2	GG IV-a	Qat1, Tilburg12_63
134	?	?	4	5	8	2	GG IV-a	F3, Cb_O184, S1,…
135	-	9	7	5	8	8	GG IV-a	Ceglie_30
136	9	8	4	1	5	2	GG IV-a	G12
137	2	12	3	7	6	2	GG IV-b	M.IE. 75
138	2	14	3	7	6	2	GG IV-b	16040, 16654, 17282/07D…
139	2	16	3	7	6	2	GG IV-b	M.AC. 37, M.AC. 64,…
140	2	15	3	7	6	2	GG IV-b	M.IE.3
141	2	17	3	7	6	2	GG IV-b	M.AC. 38
142	2	19	3	7	6	2	GG IV-b	M.HP. 36, M.IE. 63
143	2	11	3	7	6	2	GG IV-b	M.IE. 118
144	-	14	3	7	8	2	GG IV-b	Leningrad-2
145	3	14	3	7	7	2	GG IV-b	15168, M.AC. 20,…
146	3	16	3	7	7	2	GG IV-b	15199, 15502, 15550,…
147	3	18	3	7	7	2	GG IV-b	Sig 112884
148	?	?	3	7	7	2	GG IV-b	M.IE. 111, Cb196_SaudiArabia
149	3	15	3	7	7	2	GG IV-b	M.HP. 51
150	3	26	3	7	7	2	GG IV-b	M.AC. 39
151	3	14	3	7	2	2	GG IV-b	Patient 1516
152	6	14	3	7	7	2	GG IV-b	MAC 54
153	2	14	3	7	1	2	GG IV-b	Patient 1604,…
154	3	16	3	7	2	2	GG IV-b	Patient 1519,…
155	3	16	2	7	7	2	GG IV-b	15264
156	3	18	3	7	2	2	GG IV-b	Patient 11288
157	3	16	2	7	2	2	GG IV-b	Patient 1526
158	?	13	3	7	?	2	GG IV-b	R1140, Cb171_Qlymphoma
159	-	16	3	5	6	2	GG X	AuQ29
160	-	16	3	5	5	2	GG X	AuQ01 (Arandale), AuQ11…
161	-	14	3	5	5	2	GG X	AuQ02 (Cumberland),…
162	-	17	3	5	5	2	GG X	AuQ10, AuQ13, AuQ27…
163	-	15	3	5	5	2	GG X	AuQ15, AuQ16, AuQ19,…
164	-	13	3	5	5	2	GG X	AuQ03
165	-	19	3	5	5	2	GG X	AuQ30
166	-	14	3	5	4	2	GG X	AuQ05, AuQ09, AuQ39…
167	-	15	3	5	4	2	GG X	AuQ22, AuQ41
168	-	17	3	6	5	2	GG X	AuQ14, AuQ37
169	-	18	3	5	4	2	GG X	AuQ23, AuQ33
170	4	18	3	5	8	2	GG X	P.IE. 45
171	-	9	3	6	5	2	GG X	AuQ26
172	?	9	3	4	7	2	GG V	C.IE. 115a, M.IE. 4, McMaster,…
173	?	8	3	4	7	2	GG V	CbuG_Q212, Dog_Utad
174	4	7	4	4	8	3	GG VI	Duway_5J108,…
175	6	12	4	7	9	5	unassigned	SR1,Tilburg12-33
176	-	12	3	3	-	8	unassigned	Sample242b
177	3	12	4	3	7	11	unassigned	Addax C037
178	57	4	5	1	76	10	unassigned	33783/1, 33783/2
179	49	38	14	21	37	20	unassigned	B9
180	?	?	3	3	?	3	unassigned	CS-R, CS-Bud, NLhu3345937, CbCVIC1
181	-	21	3	5	4	3	unassigned	AuQ18
182	4	7	4	3	6	4	unassigned	Max,Pohlheim
183	4	10	4	7	4	5	unassigned	Cb185
184	9	22	4	1	3	1	unassigned	G11
185	4	12	2	2	7	2	unassigned	Sample146
186	29	6	2	8	33	29	unassigned	815
187	6	12	2	16	91	32	unassigned	4732/1
188	6	12	2	8	28	30	unassigned	776
189	6	15	23	8	91	7	unassigned	4325/1,4325/2
190	4	14	2	6	8	11	unassigned	Tilburg12_65
191	5	14	3	8	7	10	unassigned	Sample FR8
192	9	8	3	6	6	2	unassigned	Z 3574-1/92
193	3	7	2	5	9	2	unassigned	At12
194	6	11	3	5	12	6	unassigned	M.IE.77
195	7	9	3	5	8	2	unassigned	Ceglie_29
196	7	9	2	5	8	2	unassigned	Ceglie_27
197	2	9	2	5	8	2	unassigned	Ceglie_28
198	9	13	3	6	7	2	unassigned	Namibia
199	-	13	3	6	11	2	unassigned	AuQ04
200	9	13	4	7	7	2	unassigned	F2
201	9	13	3	3	?	7	unassigned	NL-1a, Z 3055/91
202	6	13	3	3	5	7	unassigned	Z 66/96
203	?	15	3	4	-	4	unassigned	Sample FR5, Sample 267
204	14	17	14	8	43	20	unassigned	B31
205	?	?	3	8	7	2	unassigned	Q321, Schperling
206	4	17	3	9	8	2	unassigned	P.IE. 43

## Sheet: C) MST_genotypes
Table S1-C: MST genotypes as assigned in this study. The number of isolates per genotype in the MST database (see Table S1-D) is also shown. Abberant alleles that contain SNP(s) from an opposing lineage (mainly GG I-III vs GG IV-VI) are highlighted in grey. The Cox51 spacer used for genomotyping is highlighted in orange.
MST Genotype	GG	Cox2	Cox5	Cox18	Cox20	Cox22	Cox37	Cox51	Cox56	Cox57	Cox61	# of Isolates
16	GG I	3	8	5	3	4	1	6	7	6	5	41
17	GG I-b	3	8	5	7	4	1	10	8	6	7	7
18	GG II-a	3	8	1	6	3	4	7	9	6	3	40
22	GG II-a	3	8	1	6	3	8	7	9	6	8	2
23	GG II-a	3	8	1	6	3	8	7	9	6	3	19
25	GG II-a	3	8	1	6	3	4	7	9	7	3	4
29	GG II-a	3	8	1	6	3	8	7	1	6	3	1
15	GG II-b	7	5	1	6	5	6	9	4	3	2	1
33	GG II-b	7	5	1	6	5	9	9	4	3	2	51
44	GG II-b	7	5	3	6	5	9	9	4	3	4	1
46	GG II-b	7	5	2	4	5	9	9	4	3	2	1
11	GG II-c	6	5	1	6	5	4	5	4	3	2	6
12	GG II-c	3	5	1	6	5	4	5	4	3	2	23
13	GG II-c	3	5	1	6	5	4	5	5	3	2	25
24	GG II-c	3	5	1	6	5	4	5	12	3	9	1
32	GG II-c	3	5	1	6	5	4	5	12	3	2	24
39	GG II-c	3	5	2	6	5	4	5	12	3	2	1
40	GG II-c	6	5	3	6	5	4	5	4	3	2	1
47	GG II-c	3	5	9	6	5	4	5	4	3	2	1
62	GG II-d	3	8	1	6	5	4	5	4	6	11	6
63	GG II-d	3	11	1	6	5	4	5	4	6	11	1
64	GG II-d	3	8	1	6	5	4	5	9	6	11	4
65	GG II-d	3	8	1	6	5	4	5	15	6	11	1
20	GG III	3	2	6	1	5	4	4	10	6	5	126
61	GG III	3	2	6	1	5	10	4	10	6	5	31
19	link	3	7	7	8	5	4	11	7	6	5	1
49	link	3	7	2	6	5	4	11	7	6	5	1
8	GG IV-a	5	4	2	5	1	5	3	3	4	4	86
9	GG IV-a	1	4	2	5	1	5	2	3	4	6	5
10	GG IV-a	5	4	2	5	1	5	2	3	2	6	2
27	GG IV-a	8	4	8	5	7	5	2	3	4	6	1
28	GG IV-a	8	4	9	5	7	5	2	3	4	6	4
31	GG IV-a	9	4	9	5	8	5	2	3	4	6	1
38	GG IV-a	3	4	2	5	1	3	3	3	3	4	2
42	GG IV-a	5	4	1	5	8	5	2	3	4	6	2
43	GG IV-a	5	4	1	5	1	5	3	3	4	4	1
48	GG IV-a	5	4	6	5	1	5	3	3	4	4	1
50	GG IV-a	5	4	2	5	1	7	3	3	na	4	1
51	GG IV-a	5	4	1	5	8	5	2	3	4	2	1
53	GG IV-a	5	4	2	5	1	7	3	3	4	6	1
54	GG IV-a	5	4	9	5	8	5	2	4	3	6	1
55	GG IV-a	5	4	9	5	8	5	2	3	4	6	4
66	GG IV-a	5	4	9	5	8	13	15	16	11	6	1
67	GG IV-a	5	4	9	5	9	11	14	15	11	6	1
68	GG IV-a	5	4	9	5	8	11	15	16	11	6	1
69	GG IV-a	5	4	9	5	8	12	14	16	11	6	1
70	GG IV-a	5	4	9	5	10	11	14	16	11	6	1
EGYPT	GG IV-a	10	4	9	5	1	5	2	3	4	6	1
1	GG IV-b	5	6	3	4	6	5	8	1	5	6	26
3	GG IV-b	5	6	3	4	6	7	8	1	5	6	1
4	GG IV-b	5	6	3	2	6	5	8	1	5	6	19
37	GG IV-b	6	5	3	5	6	5	8	2	5	6	5
41	GG IV-b	5	4	3	4	6	5	8	1	5	6	1
30	GG IV-b (GG IX)	5	6	10	5	6	5	8	13	9	6	1
2	GG IV-b (GG VII)	5	6	3	5	6	5	8	1	5	6	9
45	GG IV-b (GG VII)	5	6	1	5	6	5	8	1	5	6	1
5	GG IV-b (GG VIII)	4	6	3	5	6	2	8	2	5	6	5
6	GG IV-b (GG VIII)	4	3	3	5	6	5	8	2	5	6	5
7	GG IV-b (GG VIII)	4	6	3	5	6	5	8	2	5	6	3
57	GG IV-b (GG VIII)	4	6	3	5	5	5	na	na	5	6	1
AUST	GG IV-b (GG X)	5	14	8	5	12	15	8	2	5	6	1
71	GG IV-b assoc	11	12	12	5	11	5	16	17	12	6	1
72	GG IV-b assoc	8	13	12	5	6	5	8	18	5	13	1
73	GG IV-b assoc	3	6	8	11	6	14	17	20	13	6	1
21	GG V	2	1	4	6	2	3	1	11	1	1	12
60=DUG	GG VI	10	10	11	10	6	4	12	14	10	10	4

## Sheet: D) MST_database
Table S1-D: MST database used in this study.
Key	Year of Isolation	Host	Type	Geographic source	Continent	GG	MST Genotype	Source	Cox2	Cox5	Cox18	Cox20	Cox22	Cox37	Cox51	Cox56	Cox57	Cox61
755	1956	Human	Blood	Poland	Europe	GG I	16	MST database	3	8	5	3	4	1	6	7	6	5
AustraliaQD	1939	Human	Blood	Australia	Australia	GG I	16	in silico	3	8	5	3	4	1	6	7	6	5
AfricanQ_RSA334	1949	Human	Blood	Central Africa	Africa	GG I	16	Hornstra-2011	3	8	5	3	4	1	6	7	6	5
Bangui		Human	Blood	Central Africa	Africa	GG I	16	MST database	3	8	5	3	4	1	6	7	6	5
Brasov		Human	Blood	Romania	Europe	GG I	16	MST database	3	8	5	3	4	1	6	7	6	5
C2_in_silico		Environment	Hay	Sweden	Europe	GG I	16	in silico	3	8	5	3	4	1	6	7	6	5
California16	1947	Cattle	Milk	USA	North America	GG I	16	in silico	3	8	5	3	4	1	6	7	6	5
California33	1947	Cattle	Milk	USA	North America	GG I	16	in silico	3	8	5	3	4	1	6	7	6	5
Cb_C2		Goat	Milk	France	Europe	GG I	16	in silico	3	8	5	3	4	1	6	7	6	5
CB11		Human	Blood	France	Europe	GG I	16	MST database	3	8	5	3	4	1	6	7	6	5
CB23	1988	Human	Blood	France	Europe	GG I	16	MST database	3	8	5	3	4	1	6	7	6	5
CB25	1991	Human	Blood	France	Europe	GG I	16	MST database	3	8	5	3	4	1	6	7	6	5
cs-kl9		Tick	Ixodes Ricinus	Slovakia	Europe	GG I	16	MST database	3	8	5	3	4	1	6	7	6	5
DNA2906866		Human	Sera	Italy	Europe	GG I	16	MST database	3	8	5	3	4	1	6	7	6	5
Dyer_RSA345	1938	Human	Blood	USA	North America	GG I	16	in silico	3	8	5	3	4	1	6	7	6	5
Hardthof		Cattle	Milk	Germany	Europe	GG I	16	MST database	3	8	5	3	4	1	6	7	6	5
j-1		Cattle	Milk	Japan	East Asia	GG I	16	MST database	3	8	5	3	4	1	6	7	6	5
j-27		Cattle	Milk	Japan	East Asia	GG I	16	MST database	3	8	5	3	4	1	6	7	6	5
j-3		Cattle	Milk	Japan	East Asia	GG I	16	MST database	3	8	5	3	4	1	6	7	6	5
j-60		Cattle	Milk	Japan	East Asia	GG I	16	MST database	3	8	5	3	4	1	6	7	6	5
j-82		Cattle	Milk	Japan	East Asia	GG I	16	MST database	3	8	5	3	4	1	6	7	6	5
RSA493	1935	Tick		USA	North America	GG I	16	in silico	3	8	5	3	4	1	6	7	6	5
Ohio	1955	Cattle	Milk	USA	North America	GG I	16	in silico	3	8	5	3	4	1	6	7	6	5
Ohio314_RSA270	1947	Cattle	Milk	USA	North America	GG I	16	in silico	3	8	5	3	4	1	6	7	6	5
Ohio314_RSA338	1956	Cattle	Milk	USA	North America	GG I	16	in silico	3	8	5	3	4	1	6	7	6	5
S4	1990	Sheep	Placenta	Sweden	Europe	GG I	16	in silico	3	8	5	3	4	1	6	7	6	5
Turkey_RSA315	1948	Human	Blood	Turkey	Middle East	GG I	16	in silico	3	8	5	3	4	1	6	7	6	5
z2775		Cattle	Placenta	Germany	Europe	GG I	16	MST database	3	8	5	3	4	1	6	7	6	5
Cb115b	2003	Human	Heart Valve	Canada	North America	GG I	16	MLVA-bank	3	8	5	3	4	1	6	7	6	5
M.AN 7		Human	Blood / Heart Valve	France	Europe	GG I	16	MLVA-bank	3	8	5	3	4	1	6	7	6	5
P.IE. 13		Human	Blood	France	Europe	GG I	16	MLVA-bank	3	8	5	3	4	1	6	7	6	5
Cb_PL12	2017	Cattle	Milk	Poland	Europe	GG I	16	Jodelko-2015	3	8	5	3	4	1	6	7	6	5
E12	2018	Cattle	BTM	Poland	Europe	GG I	16	Szymanska-Czerwinska-2019	3	8	5	3	4	1	6	7	6	5
RM-3		Environment	County government building	USA	North America	GG I	16	Kersch-2016	3	8	5	3	4	1	6	7	6	5
RM-4		Environment	Farm and Ranch Co-op	USA	North America	GG I	16	Kersch-2016	3	8	5	3	4	1	6	7	6	5
RM-5		Environment	State government building	USA	North America	GG I	16	Kersch-2016	3	8	5	3	4	1	6	7	6	5
RM-6		Environment	Ranch (Sheep)	USA	North America	GG I	16	Kersch-2016	3	8	5	3	4	1	6	7	6	5
EC-1		Environment	Animal hospital	USA	North America	GG I	16	Kersch-2016	3	8	5	3	4	1	6	7	6	5
MW-2		Environment	Fairgrounds	USA	North America	GG I	16	Kersch-2016	3	8	5	3	4	1	6	7	6	5
SC-2		Environment	Cattle feedlot	USA	North America	GG I	16	Kersch-2016	3	8	5	3	4	1	6	7	6	5
SC-3	University Experiment Station	Environment		USA	North America	GG I	16	Kersch-2016	3	8	5	3	4	1	6	7	6	5
CB175	2012	Human	Heart Valve	French Guyana	South America	GG I-b	17	MST database	3	8	5	7	4	1	10	8	6	7
CB176		Human	Blood	French Guyana	South America	GG I-b	17	MST database	3	8	5	7	4	1	10	8	6	7
CB179		Human	Blood	French Guyana	South America	GG I-b	17	MST database	3	8	5	7	4	1	10	8	6	7
CB181		Human	Blood	French Guyana	South America	GG I-b	17	MST database	3	8	5	7	4	1	10	8	6	7
CB182		Human	Blood	French Guyana	South America	GG I-b	17	MST database	3	8	5	7	4	1	10	8	6	7
CB77	1998	Human	Heart Valve	French Guyana	South America	GG I-b	17	MST database	3	8	5	7	4	1	10	8	6	7
Cb175_Guyana		Human	Heart Valve	French Guyana	South America	GG I-b	17	MST database	3	8	5	7	4	1	10	8	6	7
HzR		Human	Blood	Italy	Europe	GG II-a	29	MST database	3	8	1	6	3	8	7	1	6	3
507	1993	Cattle	Placenta	Poland	Europe	GG II-a	18	MST database	3	8	1	6	3	4	7	9	6	3
801	1993	Cattle	Placenta	Poland	Europe	GG II-a	18	MST database	3	8	1	6	3	4	7	9	6	3
Balaceanu		Human	Blood	Romania	Europe	GG II-a	18	MST database	3	8	1	6	3	4	7	9	6	3
CB100		Human	Blood	France	Europe	GG II-a	18	MST database	3	8	1	6	3	4	7	9	6	3
Cs-Florian		Human	Blood	Slovakia	Europe	GG II-a	18	MST database	3	8	1	6	3	4	7	9	6	3
Dowg	1989	Cattle	Semen	Poland	Europe	GG II-a	18	MST database	3	8	1	6	3	4	7	9	6	3
Geier		Human	Blood	Romania	Europe	GG II-a	18	MST database	3	8	1	6	3	4	7	9	6	3
Gt2	2010	Goat	Placenta	Spain	Europe	GG II-a	18	MST database	3	8	1	6	3	4	7	9	6	3
Heizberg		Human	Blood	Greece	Europe	GG II-a	18	MST database	3	8	1	6	3	4	7	9	6	3
Henzerling	1945	Human	Blood	Italy	Europe	GG II-a	18	MST database	3	8	1	6	3	4	7	9	6	3
Henzerling-r		Human	Blood	Italy	Europe	GG II-a	18	MST database	3	8	1	6	3	4	7	9	6	3
Hum	1991	Human	Urine	Poland	Europe	GG II-a	18	MST database	3	8	1	6	3	4	7	9	6	3
HzS		Human	Blood	Italy	Europe	GG II-a	18	MST database	3	8	1	6	3	4	7	9	6	3
Munchen		Sheep	na	Germany	Europe	GG II-a	18	MST database	3	8	1	6	3	4	7	9	6	3
Zam	1983	Cattle	Placenta	Poland	Europe	GG II-a	18	MST database	3	8	1	6	3	4	7	9	6	3
Z3464/92		Goat	Placenta	Germany	Europe	GG II-a	18	MST database	3	8	1	6	3	4	7	9	6	3
Z4488		Sheep	Placenta	Germany	Europe	GG II-a	18	MST database	3	8	1	6	3	4	7	9	6	3
Cb185	2012	Human	Placenta	France	Europe	GG II-a	18	in silico	3	8	1	6	3	4	7	9	6	3
RSA331	1945	Human	Blood	Italy	Europe	GG II-a	18	in silico	3	8	1	6	3	4	7	9	6	3
Z349-36/96	1994	Sheep	Placenta	Germany	Europe	GG II-a	18	in silico	3	8	1	6	3	4	7	9	6	3
Innsbruck	1991	Goat	Placenta	Austria	Europe	GG II-a	18	in silico	3	8	1	6	3	4	7	9	6	3
2338	2003	Cattle	na	Germany	Europe	GG II-a	18	in silico	3	8	1	6	3	4	7	9	6	3
11	2013	Sheep	Faecal	Hungary	Europe	GG II-a	18	MLVA-bank	3	8	1	6	3	4	7	9	6	3
2223	2013	Human	Blood	Hungary	Europe	GG II-a	18	MLVA-bank	3	8	1	6	3	4	7	9	6	3
f5	2013	Sheep	Faecal	Hungary	Europe	GG II-a	18	MLVA-bank	3	8	1	6	3	4	7	9	6	3
Goat_VS1		Goat	Vaginal Swab	Spain	Europe	GG II-a	18	Hurtado-2017	3	8	1	6	3	4	7	9	6	3
Goat_VS2		Goat	Vaginal Swab	Spain	Europe	GG II-a	18	Hurtado-2017	3	8	1	6	3	4	7	9	6	3
Goat_VS3		Goat	Vaginal Swab	Spain	Europe	GG II-a	18	Hurtado-2017	3	8	1	6	3	4	7	9	6	3
Goat_VS4		Goat	Vaginal Swab	Spain	Europe	GG II-a	18	Hurtado-2017	3	8	1	6	3	4	7	9	6	3
Farm_1		Environment	Dust (Goat farm)	Spain	Europe	GG II-a	18	Hurtado-2017	3	8	1	6	3	4	7	9	6	3
Factory_1		Environment	Factory bathroom Door	Spain	Europe	GG II-a	18	Hurtado-2017	3	8	1	6	3	4	7	9	6	3
Yabelo1	2011-14	Tick	Am. gemma	Ethiopia	Africa	GG II-a	18	Kumsa-2015	3	8	1	6	3	4	7	9	6	3
Yabelo2	2011-14	Tick	Rh. Pulcellus	Ethiopia	Africa	GG II-a	18	Kumsa-2015	3	8	1	6	3	4	7	9	6	3
Arero-1	2011-14	Tick	Am. Coharensis	Ethiopia	Africa	GG II-a	18	Kumsa-2015	3	8	1	6	3	4	7	9	6	3
Arero-2	2011-14	Tick	Am. gemma	Ethiopia	Africa	GG II-a	18	Kumsa-2015	3	8	1	6	3	4	7	9	6	3
Arero-3	2011-14	Tick	Rh. Pulcellus	Ethiopia	Africa	GG II-a	18	Kumsa-2015	3	8	1	6	3	4	7	9	6	3
Moyale-1	2011-14	Tick	Am. Coharensis	Ethiopia	Africa	GG II-a	18	Kumsa-2015	3	8	1	6	3	4	7	9	6	3
Moyale-2	2011-14	Tick	Am. gemma	Ethiopia	Africa	GG II-a	18	Kumsa-2015	3	8	1	6	3	4	7	9	6	3
Moyale-3	2011-14	Tick	Rh. Pulcellus	Ethiopia	Africa	GG II-a	18	Kumsa-2015	3	8	1	6	3	4	7	9	6	3
Moyale-4	2011-14	Tick	Hy m. rufipes	Ethiopia	Africa	GG II-a	18	Kumsa-2015	3	8	1	6	3	4	7	9	6	3
48		Tick	Haemophysalis Punctata	Slovakia	Europe	GG II-a	22	MST database	3	8	1	6	3	8	7	9	6	8
CB122		Human	Placenta	France	Europe	GG II-a	22	MST database	3	8	1	6	3	8	7	9	6	8
1894		Bird	Liver Biopsy	Czech Republic	Europe	GG II-a	23	MST database	3	8	1	6	3	8	7	9	6	3
II-1A		Tick	Dermacentor Marginatus	Slovakia	Europe	GG II-a	23	MST database	3	8	1	6	3	8	7	9	6	3
IXO		Tick	Ixodes Ricinus	Czech Republic	Europe	GG II-a	23	MST database	3	8	1	6	3	8	7	9	6	3
Irkutsk		Tick	Dermacentor Nuttalii	Russia	Asia	GG II-a	23	MST database	3	8	1	6	3	8	7	9	6	3
K-261-Louga		Cattle	Milk	Russia	Asia	GG II-a	23	MST database	3	8	1	6	3	8	7	9	6	3
Kazakhstan-5		Tick	Dermacentor Hirundinus	Kazakhstan	Central Asia	GG II-a	23	MST database	3	8	1	6	3	8	7	9	6	3
Kazakhstan-6		Tick	Dermacentor Marginatus	Kazakhstan	Central Asia	GG II-a	23	MST database	3	8	1	6	3	8	7	9	6	3
Louga-1		Bed Bug	Cimex Lecturalius	Russia	Asia	GG II-a	23	MST database	3	8	1	6	3	8	7	9	6	3
Louga-2		Tick	Ixodes Ricinus	Russia	Asia	GG II-a	23	MST database	3	8	1	6	3	8	7	9	6	3
Louga-3		Tick	Ixodes Ricinus	Russia	Asia	GG II-a	23	MST database	3	8	1	6	3	8	7	9	6	3
Louga-rodent		Rodent	Viscera	Russia	Asia	GG II-a	23	MST database	3	8	1	6	3	8	7	9	6	3
Monglolia-2		Tick	Dermacentor Nuttalli	Mongolia	East Asia	GG II-a	23	MST database	3	8	1	6	3	8	7	9	6	3
Mongolia-1		Tick	Dermacentor Silvarum	Mongolia	East Asia	GG II-a	23	MST database	3	8	1	6	3	8	7	9	6	3
Oufa-1		Human	Blood	Russia	Asia	GG II-a	23	MST database	3	8	1	6	3	8	7	9	6	3
Oufa-2		Sheep	Placenta	Russia	Asia	GG II-a	23	MST database	3	8	1	6	3	8	7	9	6	3
Russet-mouse		Lemur	Viscera	Russia	Asia	GG II-a	23	MST database	3	8	1	6	3	8	7	9	6	3
Uzbekistan		Cattle	Placenta	Uzbekistan	Central Asia	GG II-a	23	MST database	3	8	1	6	3	8	7	9	6	3
Vologda-2		Human	Blood	Russia	Asia	GG II-a	23	MST database	3	8	1	6	3	8	7	9	6	3
cs-27		Tick	Dermacentor Marginatus	Slovakia	Europe	GG II-a	23	MST database	3	8	1	6	3	8	7	9	6	3
CB169		Human	Heart Valve	Sweden	Europe	GG II-a	25	MST database	3	8	1	6	3	4	7	9	7	3
Grita		Human	Blood	Germany	Europe	GG II-a	25	MST database	3	8	1	6	3	4	7	9	7	3
Kazakhstan-4		Fly	na	Kazakhstan	Central Asia	GG II-a	25	MST database	3	8	1	6	3	4	7	9	7	3
M44	1945	Human	Blood	Italy	Europe	GG II-a	25	MST database	3	8	1	6	3	4	7	9	7	3
CB102		Human	Valvular Prosthesis	France	Europe	GG II-b	15	MST database	7	5	1	6	5	6	9	4	3	2
90427		Human	Sputum	Netherlands	Europe	GG II-b	33	MST database	7	5	1	6	5	9	9	4	3	2
90608		Human	Sputum	Netherlands	Europe	GG II-b	33	MST database	7	5	1	6	5	9	9	4	3	2
B624808	2009	Human	Sputum	Netherlands	Europe	GG II-b	33	MST database	7	5	1	6	5	9	9	4	3	2
B626149	2009	Human	Sputum	Netherlands	Europe	GG II-b	33	MST database	7	5	1	6	5	9	9	4	3	2
B627833		Human	Bronchoalveolar Lavage	Netherlands	Europe	GG II-b	33	MST database	7	5	1	6	5	9	9	4	3	2
B633881	2009	Human	Sputum	Netherlands	Europe	GG II-b	33	MST database	7	5	1	6	5	9	9	4	3	2
CB125		Human	Heart Valve	France	Europe	GG II-b	33	MST database	7	5	1	6	5	9	9	4	3	2
CB140		Human	Heart Valve	France	Europe	GG II-b	33	MST database	7	5	1	6	5	9	9	4	3	2
CB143		Human	Heart Valve	France	Europe	GG II-b	33	MST database	7	5	1	6	5	9	9	4	3	2
CB157		Human	Blood	France	Europe	GG II-b	33	MST database	7	5	1	6	5	9	9	4	3	2
CB163		Human	Blood	France	Europe	GG II-b	33	MST database	7	5	1	6	5	9	9	4	3	2
CB174		Human	Heart Valve	Reunion	Indian Ocean	GG II-b	33	MST database	7	5	1	6	5	9	9	4	3	2
CB59	1996	Human	Left iliac wall	France	Europe	GG II-b	33	MST database	7	5	1	6	5	9	9	4	3	2
CB74	1998	Human	Valvular Prosthesis	France	Europe	GG II-b	33	MST database	7	5	1	6	5	9	9	4	3	2
CB80	1999	Human	Node	France	Europe	GG II-b	33	MST database	7	5	1	6	5	9	9	4	3	2
CB85	1999	Human	Blood	France	Europe	GG II-b	33	MST database	7	5	1	6	5	9	9	4	3	2
E070891		Human	Bronchoalveolar Lavage	Netherlands	Europe	GG II-b	33	MST database	7	5	1	6	5	9	9	4	3	2
Fr015		Human	Heart Valve	France	Europe	GG II-b	33	MST database	7	5	1	6	5	9	9	4	3	2
Fr051		Human	Heart Valve	France	Europe	GG II-b	33	MST database	7	5	1	6	5	9	9	4	3	2
V09028610	2009	Human	Heart Valve	Netherlands	Europe	GG II-b	33	MST database	7	5	1	6	5	9	9	4	3	2
Q540	2014	Goat	Placenta	United Kingdom	Europe	GG II-b	33	in silico	7	5	1	6	5	9	9	4	3	2
EV_Cb_C13		Goat	Abortion	Germany	Europe	GG II-b	33	in silico	7	5	1	6	5	9	9	4	3	2
NL-Limburg	2009	Human	Aneurysm	Netherlands	Europe	GG II-b	33	in silico	7	5	1	6	5	9	9	4	3	2
NL3262	2009	Goat	Placenta	Netherlands	Europe	GG II-b	33	in silico	7	5	1	6	5	9	9	4	3	2
NLhu3345937	2010	Human	Heart Valve	Netherlands	Europe	GG II-b	33	in silico	7	5	1	6	5	9	9	4	3	2
602	2009	Goat	Placenta	Netherlands	Europe	GG II-b	33	in silico	na	5	1	6	5	9	9	4	3	2
42785537	2010	Human	Heart Valve	Netherlands	Europe	GG II-b	33	in silico	7	5	1	6	5	9	9	4	3	2
CbCVIC1	2010	Goat	na	Netherlands	Europe	GG II-b	33	in silico	7	5	1	6	5	9	9	4	3	2
Cb_D8	2016	Goat	Placenta	United Kingdom	Europe	GG II-b	33	in silico	7	5	1	6	5	9	9	4	3	2
Cb_D10	2016	Goat	Placenta	United Kingdom	Europe	GG II-b	33	in silico	7	5	1	6	5	9	9	4	3	2
Z3055	1991	Sheep	Placenta	Germany	Europe	GG II-b	33	MST database	7	5	1	6	5	9	9	4	3	2
9003262		Goat	Placenta	Netherlands	Europe	GG II-b	33	MLVA-bank	7	5	1	6	5	9	9	4	3	2
2040132769	2012	Human		Netherlands	Europe	GG II-b	33	MLVA-bank	7	5	1	6	5	9	9	4	3	2
09E070891	2009	Human	BAL Fluid	Netherlands	Europe	GG II-b	33	MLVA-bank	7	5	1	6	5	9	9	4	3	2
1638Cbc2		Goat		France	Europe	GG II-b	33	MLVA-bank	7	5	1	6	5	9	9	4	3	2
90427-78525	2009	Human	Sputum	Netherlands	Europe	GG II-b	33	MLVA-bank	7	5	1	6	5	9	9	4	3	2
90608-91035	2009	Human	Sputum	Netherlands	Europe	GG II-b	33	MLVA-bank	7	5	1	6	5	9	9	4	3	2
geit 11	2008	Goat	Vaginal Swabs	Netherlands	Europe	GG II-b	33	MLVA-bank	7	5	1	6	5	9	9	4	3	2
geit 13	2008	Goat	Vaginal Swabs	Netherlands	Europe	GG II-b	33	MLVA-bank	7	5	1	6	5	9	9	4	3	2
geit 9	2008	Goat	Vaginal Swabs	Netherlands	Europe	GG II-b	33	MLVA-bank	7	5	1	6	5	9	9	4	3	2
Rund 76	2011	Cattle	Placenta	Netherlands	Europe	GG II-b	33	MLVA-bank	7	5	1	6	5	9	9	4	3	2
V10027445	2010	Human	Aorta Heart Valve	Netherlands	Europe	GG II-b	33	MLVA-bank	7	5	1	6	5	9	9	4	3	2
X014160	2008	Goat	Vaginal Swabs	Netherlands	Europe	GG II-b	33	MLVA-bank	7	5	1	6	5	9	9	4	3	2
13A	2008	Sheep	Vaginal Swabs	Netherlands	Europe	GG II-b	33	MLVA-bank	7	5	1	6	5	9	9	4	3	2
1504 (JBZ)	2008	Human	Aortic Heart Valve	Netherlands	Europe	GG II-b	33	MLVA-bank	7	5	1	6	5	9	9	4	3	2
19A	2008	Sheep	Vaginal Swab	Netherlands	Europe	GG II-b	33	MLVA-bank	7	5	1	6	5	9	9	4	3	2
21A	2008	Sheep	Vaginal Swab	Netherlands	Europe	GG II-b	33	MLVA-bank	7	5	1	6	5	9	9	4	3	2
23A	2008	Sheep	Throat swabs	Netherlands	Europe	GG II-b	33	MLVA-bank	7	5	1	6	5	9	9	4	3	2
24A	2008	Sheep	Throat swab	Netherlands	Europe	GG II-b	33	MLVA-bank	7	5	1	6	5	9	9	4	3	2
25A	2008	Sheep	Throat swab	Netherlands	Europe	GG II-b	33	MLVA-bank	7	5	1	6	5	9	9	4	3	2
2040132762	2012	Human	Pus	Netherlands	Europe	GG II-b	33	MLVA-bank	7	5	1	6	5	9	9	4	3	2
MST44		unknown		unknown	unknown	GG II-b	44	MST database	7	5	3	6	5	9	9	4	3	4
CB143b		Human	Heart Valve	France	Europe	GG II-b	46	MST database	7	5	2	4	5	9	9	4	3	2
CB126		Human	Heart Valve	France	Europe	GG II-c	11	MST database	6	5	1	6	5	4	5	4	3	2
CB13		Human	Blood	France	Europe	GG II-c	11	MST database	6	5	1	6	5	4	5	4	3	2
CB132		Human	Heart Valve	Belgium	Europe	GG II-c	11	MST database	6	5	1	6	5	4	5	4	3	2
CB154		Human	Heart Valve	Belgium	Europe	GG II-c	11	MST database	6	5	1	6	5	4	5	4	3	2
CB40	1993	Human	Heart Valve	France	Europe	GG II-c	11	MST database	6	5	1	6	5	4	5	4	3	2
CB46	1993	Human	Valvular Prosthesis	France	Europe	GG II-c	11	MST database	6	5	1	6	5	4	5	4	3	2
CB105		Human	Heart Valve	France	Europe	GG II-c	12	MST database	3	5	1	6	5	4	5	4	3	2
CB112		Human	Heart Valve	Switzerland	Europe	GG II-c	12	MST database	3	5	1	6	5	4	5	4	3	2
CB120		Human	Blood	France	Europe	GG II-c	12	MST database	3	5	1	6	5	4	5	4	3	2
CB121		Human	Heart Valve	Switzerland	Europe	GG II-c	12	MST database	3	5	1	6	5	4	5	4	3	2
CB144		Human	Heart Valve	Senegal	Africa	GG II-c	12	MST database	3	5	1	6	5	4	5	4	3	2
CB164		Human	Retrosternal Abscess	France	Europe	GG II-c	12	MST database	3	5	1	6	5	4	5	4	3	2
CB171		Human	Aneurysm	France	Europe	GG II-c	12	MST database	3	5	1	6	5	4	5	4	3	2
CB177		Human	Heart Valve	France	Europe	GG II-c	12	MST database	3	5	1	6	5	4	5	4	3	2
CB183		Human	Heart Valve	France	Europe	GG II-c	12	MST database	3	5	1	6	5	4	5	4	3	2
CB33		Human	Heart Valve	France	Europe	GG II-c	12	MST database	3	5	1	6	5	4	5	4	3	2
CB42	1993	Human	Valvular Prosthesis	France	Europe	GG II-c	12	MST database	3	5	1	6	5	4	5	4	3	2
CB5	1990	Human	Plasma	France	Europe	GG II-c	12	MST database	3	5	1	6	5	4	5	4	3	2
CB52	1995	Human	Valvular Prosthesis	France	Europe	GG II-c	12	MST database	3	5	1	6	5	4	5	4	3	2
CB56	1995	Human	Heart Valve	France	Europe	GG II-c	12	MST database	3	5	1	6	5	4	5	4	3	2
CB58	1995	Human	Spleen Abscess	France	Europe	GG II-c	12	MST database	3	5	1	6	5	4	5	4	3	2
CB6		Human	Blood	France	Europe	GG II-c	12	MST database	3	5	1	6	5	4	5	4	3	2
CB76		Human	Heart Valve	France	Europe	GG II-c	12	MST database	3	5	1	6	5	4	5	4	3	2
CB55	1996	Human	Vegetation	France	Europe	GG II-c	12	MLVA-bank	3	5	1	6	5	4	5	4	3	2
S9		Sheep	Placenta	Italy	Europe	GG II-c	12	DiDomenico-2014	3	5	1	6	5	4	5	4	3	2
G10		Goat	Lung	Italy	Europe	GG II-c	12	DiDomenico-2014	3	5	1	6	5	4	5	4	3	2
Galiero_1F		Goat	Cheese	Italy	Europe	GG II-c	12	Galiero-2016	3	5	1	6	5	4	5	4	3	2
Galiero_49		Sheep	Cheese	Italy	Europe	GG II-c	12	Galiero-2016	3	5	1	6	5	4	5	4	3	2
Galiero_70		Sheep	Cheese	Italy	Europe	GG II-c	12	Galiero-2016	3	5	1	6	5	4	5	4	3	2
CB2		Human	Blood	France	Europe	GG II-c	13	MST database	3	5	1	6	5	4	5	5	3	2
CB69	1988	Environment	Vegetation	France	Europe	GG II-c	13	MST database	3	5	1	6	5	4	5	5	3	2
DC7	2011	Cattle	Individual Milk	Spain	Europe	GG II-c	13	MST database	3	5	1	6	5	4	5	5	3	2
DC8	2009	Cattle	BTM	Spain	Europe	GG II-c	13	MST database	3	5	1	6	5	4	5	5	3	2
Goat 685	2010	Goat	Foetal Liver	Portugal	Europe	GG II-c	13	MST database	3	5	1	6	5	4	5	5	3	2
Gt1	2010	Goat	Placenta	Spain	Europe	GG II-c	13	MST database	3	5	1	6	5	4	5	5	3	2
Gt4	2005	Goat	Placenta	Spain	Europe	GG II-c	13	MST database	3	5	1	6	5	4	5	5	3	2
Patient 1751	2007	Human	Heart Valve	Portugal	Europe	GG II-c	13	MST database	3	5	1	6	5	4	5	5	3	2
0,10,00045,001	2010	Goat	Placenta	Spain	Europe	GG II-c	13	MLVA-bank	3	5	1	6	5	4	5	5	3	2
0.05.02470.001	2005	Goat	Placenta	Spain	Europe	GG II-c	13	MLVA-bank	3	5	1	6	5	4	5	5	3	2
0.09.00817.022	2009	Sheep	Vaginal Swab	Spain	Europe	GG II-c	13	MLVA-bank	3	5	1	6	5	4	5	5	3	2
09.05566.008.01	2009	Cattle	BTM	Spain	Europe	GG II-c	13	MLVA-bank	3	5	1	6	5	4	5	5	3	2
685/1	2010	Goat		Spain	Europe	GG II-c	13	MLVA-bank	3	5	1	6	5	4	5	5	3	2
JL	2007	Human	Heart Valve	Portugal	Europe	GG II-c	13	MLVA-bank	3	5	1	6	5	4	5	5	3	2
T.EI. 2		Human	Blood	France	Europe	GG II-c	13	MLVA-bank	3	5	1	6	5	4	5	5	3	2
0,11,02888	2011	Cattle	Individual Milk	Spain	Europe	GG II-c	13	MLVA-bank	3	5	1	6	5	4	5	5	3	2
Sh3a	2008	Sheep	Vaginal Swab	Spain	Europe	GG II-c	13	Astobiza-2012	3	5	1	6	5	4	5	5	3	2
Sh3b	2008	Sheep	Vaginal Swab	Spain	Europe	GG II-c	13	Astobiza-2012	3	5	1	6	5	4	5	5	3	2
Sh3c	2009	Sheep	Vaginal Swab	Spain	Europe	GG II-c	13	Astobiza-2012	3	5	1	6	5	4	5	5	3	2
Sh3d	2010	Sheep	Placenta	Spain	Europe	GG II-c	13	Astobiza-2012	3	5	1	6	5	4	5	5	3	2
Sh3e	2011	Sheep	Aerosol	Spain	Europe	GG II-c	13	Astobiza-2012	3	5	1	6	5	4	5	5	3	2
Sh4a	2008	Sheep	Vaginal Swab	Spain	Europe	GG II-c	13	Astobiza-2012	3	5	1	6	5	4	5	5	3	2
Sh4b	2008	Sheep	Aerosol	Spain	Europe	GG II-c	13	Astobiza-2012	3	5	1	6	5	4	5	5	3	2
Sh4c	2011	Sheep	Enviromental samples	Spain	Europe	GG II-c	13	Astobiza-2012	3	5	1	6	5	4	5	5	3	2
Sh5	2008	Sheep	Faeces	Spain	Europe	GG II-c	13	Astobiza-2012	3	5	1	6	5	4	5	5	3	2
8931-f10		Cattle	Placenta	Germany	Europe	GG II-c	24	MST database	3	5	1	6	5	4	5	12	3	9
CB184		Human	Aortic Biopsy	France	Europe	GG II-c	32	MST database	3	5	1	6	5	4	5	12	3	2
z2534		Goat	Placenta	Austria	Europe	GG II-c	32	MST database	3	5	1	6	5	4	5	12	3	2
Cb109	2002	Human	Heart Valve	Germany	Europe	GG II-c	32	in silico	3	5	1	6	5	4	5	12	3	2
Cb_D2	2016	Goat	Placenta	United Kingdom	Europe	GG II-c	32	in silico	3	5	1	6	5	4	5	12	3	2
2014-PE-15890	2018	Goat	Placenta	Italy	Europe	GG II-c	32	in silico	3	5	1	6	5	4	5	12	3	2
T.IE. 106	2001	Human	Aortic Heart Valve	France	Europe	GG II-c	32	MLVA-bank	3	5	1	6	5	4	5	12	3	2
G2		Goat	Placenta	Italy	Europe	GG II-c	32	DiDomenico-2014	3	5	1	6	5	4	5	12	3	2
G3		Goat	Lung	Italy	Europe	GG II-c	32	DiDomenico-2014	3	5	1	6	5	4	5	12	3	2
G4		Goat	Brain	Italy	Europe	GG II-c	32	DiDomenico-2014	3	5	1	6	5	4	5	12	3	2
C1		Cattle	Individual Milk	Italy	Europe	GG II-c	32	DiDomenico-2014	3	5	1	6	5	4	5	12	3	2
S2		Sheep	Vaginal Swab	Italy	Europe	GG II-c	32	DiDomenico-2014	3	5	1	6	5	4	5	12	3	2
S3		Sheep	Spleen	Italy	Europe	GG II-c	32	DiDomenico-2014	3	5	1	6	5	4	5	12	3	2
S4_Italy		Sheep	Lung	Italy	Europe	GG II-c	32	DiDomenico-2014	3	5	1	6	5	4	5	12	3	2
G5		Goat	Vaginal Swab	Italy	Europe	GG II-c	32	DiDomenico-2014	3	5	1	6	5	4	5	12	3	2
G6		Goat	Spleen	Italy	Europe	GG II-c	32	DiDomenico-2014	3	5	1	6	5	4	5	12	3	2
G7		Goat	liver	Italy	Europe	GG II-c	32	DiDomenico-2014	3	5	1	6	5	4	5	12	3	2
G8		Goat	Spleen	Italy	Europe	GG II-c	32	DiDomenico-2014	3	5	1	6	5	4	5	12	3	2
G9		Goat	Lung	Italy	Europe	GG II-c	32	DiDomenico-2014	3	5	1	6	5	4	5	12	3	2
113	2015	Sheep	Stomach content	Greece	Europe	GG II-c	32	Chochlakis-2018	3	5	1	6	5	4	5	12	3	2
173a	2016	Sheep	Liver	Greece	Europe	GG II-c	32	Chochlakis-2018	3	5	1	6	5	4	5	12	3	2
173b	2016	Sheep	Stomach content	Greece	Europe	GG II-c	32	Chochlakis-2018	3	5	1	6	5	4	5	12	3	2
2020-01-14	2017	Sheep	Cotyledon	Greece	Europe	GG II-c	32	Chochlakis-2018	3	5	1	6	5	4	5	12	3	2
Galiero_12		Sheep	Cheese	Italy	Europe	GG II-c	32	Galiero-2016	3	5	1	6	5	4	5	12	3	2
Galiero_55		Sheep	Cheese	Italy	Europe	GG II-c	32	Galiero-2016	3	5	1	6	5	4	5	12	3	2
CB130		Human	Blood	France	Europe	GG II-c	39	MST database	3	5	2	6	5	4	5	12	3	2
MST40		unknown		Belgium	Europe	GG II-c	40	MST database	6	5	3	6	5	4	5	4	3	2
MST47		unknown		unknown	unknown	GG II-c	47	MST database	3	5	9	6	5	4	5	4	3	2
AC3		Cattle	Abortion Material	Iran	Middle East	GG II-d	62	MST database	3	8	1	6	5	4	5	4	6	11
AG4		Goat	Abortion Material	Iran	Middle East	GG II-d	62	MST database	3	8	1	6	5	4	5	4	6	11
MB98		Cattle	Milk	Iran	Middle East	GG II-d	62	MST database	3	8	1	6	5	4	5	4	6	11
MG101		Goat	Milk	Iran	Middle East	GG II-d	62	MST database	3	8	1	6	5	4	5	4	6	11
MS45		Sheep	Milk	Iran	Middle East	GG II-d	62	MST database	3	8	1	6	5	4	5	4	6	11
MS51		Sheep	Milk	Iran	Middle East	GG II-d	62	MST database	3	8	1	6	5	4	5	4	6	11
AS3		Sheep	Abortion Material	Iran	Middle East	GG II-d	63	MST database	3	11	1	6	5	4	5	4	6	11
AC11		Cattle	Abortion Material	Iran	Middle East	GG II-d	64	MST database	3	8	1	6	5	4	5	9	6	11
AS25		Sheep	Abortion Material	Iran	Middle East	GG II-d	64	MST database	3	8	1	6	5	4	5	9	6	11
AS26		Sheep	Abortion Material	Iran	Middle East	GG II-d	64	MST database	3	8	1	6	5	4	5	9	6	11
MB47		Cattle	Milk	Iran	Middle East	GG II-d	64	MST database	3	8	1	6	5	4	5	9	6	11
MB14		Cattle	Milk	Iran	Middle East	GG II-d	65	MST database	3	8	1	6	5	4	5	15	6	11
CB137		Human	Heart Valve	USA	North America	GG III	20	MST database	3	2	6	1	5	4	4	10	6	5
CB168		Human	Heart Valve	France	Europe	GG III	20	MST database	3	2	6	1	5	4	4	10	6	5
CB178		Human	Heart Valve	France	Europe	GG III	20	MST database	3	2	6	1	5	4	4	10	6	5
CB189		Human	Heart Valve	France	Europe	GG III	20	MST database	3	2	6	1	5	4	4	10	6	5
CB197		Human	Abdominal Fluid	France	Europe	GG III	20	MST database	3	2	6	1	5	4	4	10	6	5
CB48	1994	Human	Placenta	France	Europe	GG III	20	MST database	3	2	6	1	5	4	4	10	6	5
CB50	1994	Human	Valvular Prosthesis	France	Europe	GG III	20	MST database	3	2	6	1	5	4	4	10	6	5
CB66	1996	Human	Aneurysm	France	Europe	GG III	20	MST database	3	2	6	1	5	4	4	10	6	5
CB72	1997	Human	Valvular Prosthesis	France	Europe	GG III	20	MST database	3	2	6	1	5	4	4	10	6	5
CB78	1998	Human	Valvular Prosthesis	France	Europe	GG III	20	MST database	3	2	6	1	5	4	4	10	6	5
CB88	1999	Human	Heart Valve	France	Europe	GG III	20	MST database	3	2	6	1	5	4	4	10	6	5
CB90	2000	Human	Heart Valve	France	Europe	GG III	20	MST database	3	2	6	1	5	4	4	10	6	5
DNA1360154		Human	Valvular Prosthesis	France	Europe	GG III	20	MST database	3	2	6	1	5	4	4	10	6	5
DNA64105		Human	Vertebral Disc	USA	North America	GG III	20	MST database	3	2	6	1	5	4	4	10	6	5
P64105		Human	Vertebral Disc	USA	North America	GG III	20	MST database	3	2	6	1	5	4	4	10	6	5
Z3567		Cattle	Placenta	Germany	Europe	GG III	20	MST database	3	2	6	1	5	4	4	10	6	5
Q532	2013	Cattle	Placenta	United Kingdom	Europe	GG III	20	in silico	3	2	6	1	5	4	4	10	6	5
Q545	2014	Cattle	Placenta	United Kingdom	Europe	GG III	20	in silico	3	2	6	1	5	4	4	10	6	5
Q556	2015	Cattle	Placenta	United Kingdom	Europe	GG III	20	in silico	3	2	6	1	5	4	4	10	6	5
Q559	2015	Sheep	Placenta	United Kingdom	Europe	GG III	20	in silico	3	2	6	1	5	4	4	10	6	5
Cb_B1		Cattle	Placenta	France	Europe	GG III	20	in silico	3	2	6	1	5	4	4	10	6	5
Cb_B18	2008	Cattle	Placenta	Denmark	Europe	GG III	20	in silico	3	2	6	1	5	4	4	10	6	5
EV-Cb_BK10	2010	Cattle	Vaginal Swab	Sweden	Europe	GG III	20	in silico	3	2	6	1	5	4	4	10	6	5
601	2009	Goat	Placenta	Netherlands	Europe	GG III	20	in silico	3	2	6	1	5	4	4	10	6	5
Idaho_Goat	1976	Goat	Placenta	USA	North America	GG III	20	in silico	3	2	6	1	5	4	4	10	6	5
701CbB1	2005	Cattle	na	France	Europe	GG III	20	in silico	3	2	6	1	5	4	4	10	6	5
2574	2009	Cattle	na	Netherlands	Europe	GG III	20	in silico	3	2	6	1	5	4	4	10	6	5
18430	2009	Sheep	na	Netherlands	Europe	GG III	20	in silico	3	2	6	1	5	4	4	10	6	5
Cb_D1	2016	Cattle	Placenta	United Kingdom	Europe	GG III	20	in silico	3	2	6	1	5	4	4	10	6	5
ESFL1	2008	Environment	Soil	USA	North America	GG III	20	in silico	3	2	6	1	5	4	4	10	6	5
CMSC1	2007	Cattle	Milk	USA	North America	GG III	20	in silico	3	2	6	1	5	4	4	10	6	5
Cbg1506		Goat		France	Europe	GG III	20	MLVA-bank	3	2	6	1	5	4	4	10	6	5
Rund 107	2011	Cattle	Placenta	Netherlands	Europe	GG III	20	MLVA-bank	3	2	6	1	5	4	4	10	6	5
0.11.01107_270	2011	Cattle	Individual Milk	Spain	Europe	GG III	20	MLVA-bank	3	2	6	1	5	4	4	10	6	5
Esp5	2011	Cattle	Individual Milk	Spain	Europe	GG III	20	MLVA-bank	3	2	6	1	5	4	4	10	6	5
Fr4	2010	Cattle	Milk	France	Europe	GG III	20	MLVA-bank	3	2	6	1	5	4	4	10	6	5
NL4	2010	Cattle	Milk	Netherlands	Europe	GG III	20	MLVA-bank	3	2	6	1	5	4	4	10	6	5
Rund 99	2011	Cattle	Placenta	Netherlands	Europe	GG III	20	MLVA-bank	3	2	6	1	5	4	4	10	6	5
UK1	2010	Cattle	Milk	United Kingdom	Europe	GG III	20	MLVA-bank	3	2	6	1	5	4	4	10	6	5
VS41	2012	Cattle	Placenta	Hungary	Europe	GG III	20	MLVA-bank	3	2	6	1	5	4	4	10	6	5
0.10.05194.023	2010	Cattle	Individual Milk	Spain	Europe	GG III	20	MLVA-bank	3	2	6	1	5	4	4	10	6	5
Esp7	2010	Cattle	BTM	Spain	Europe	GG III	20	MLVA-bank	3	2	6	1	5	4	4	10	6	5
Fr1	2010	Cattle	Milk	France	Europe	GG III	20	MLVA-bank	3	2	6	1	5	4	4	10	6	5
Fr2	2010	Cattle	Milk	France	Europe	GG III	20	MLVA-bank	3	2	6	1	5	4	4	10	6	5
NL1	2010	Cattle	Milk	Netherlands	Europe	GG III	20	MLVA-bank	3	2	6	1	5	4	4	10	6	5
NL2	2010	Cattle	Milk	Netherlands	Europe	GG III	20	MLVA-bank	3	2	6	1	5	4	4	10	6	5
NL5	2010	Cattle	Milk	Netherlands	Europe	GG III	20	MLVA-bank	3	2	6	1	5	4	4	10	6	5
Saud 1	2011	Cattle	Milk	Saudi Arabia	Middle East	GG III	20	MLVA-bank	3	2	6	1	5	4	4	10	6	5
VS79	2012	Cattle	Placenta	Hungary	Europe	GG III	20	MLVA-bank	3	2	6	1	5	4	4	10	6	5
VS93	2012	Cattle	Placenta	Hungary	Europe	GG III	20	MLVA-bank	3	2	6	1	5	4	4	10	6	5
0,11,02677,009	2011	Cattle	BTM	Spain	Europe	GG III	20	MLVA-bank	3	2	6	1	5	4	4	10	6	5
DL2	2010	Cattle	Milk	Germany	Europe	GG III	20	MLVA-bank	3	2	6	1	5	4	4	10	6	5
Esp4	2010	Cattle	Milk	Spain	Europe	GG III	20	MLVA-bank	3	2	6	1	5	4	4	10	6	5
DC1a	2011	Cattle	Vaginal Swab	Spain	Europe	GG III	20	Astobiza-2012	3	2	6	1	5	4	4	10	6	5
DC1b	2011	Cattle	Vaginal Swab	Spain	Europe	GG III	20	Astobiza-2012	3	2	6	1	5	4	4	10	6	5
DC1c	2011	Cattle	Vaginal Swab	Spain	Europe	GG III	20	Astobiza-2012	3	2	6	1	5	4	4	10	6	5
DC1d	2011	Cattle	Individual Milk	Spain	Europe	GG III	20	Astobiza-2012	3	2	6	1	5	4	4	10	6	5
DC1e	2011	Cattle	Individual Milk	Spain	Europe	GG III	20	Astobiza-2012	3	2	6	1	5	4	4	10	6	5
DC5	2011	Cattle	Individual Milk	Spain	Europe	GG III	20	Astobiza-2012	3	2	6	1	5	4	4	10	6	5
DC11	2009	Cattle	BTM	Spain	Europe	GG III	20	Astobiza-2012	3	2	6	1	5	4	4	10	6	5
DC2a	2010	Cattle	Individual Milk	Spain	Europe	GG III	20	Astobiza-2012	3	2	6	1	5	4	4	10	6	5
DC2b	2010	Cattle	BTM2	Spain	Europe	GG III	20	Astobiza-2012	3	2	6	1	5	4	4	10	6	5
DC3a	2010	Cattle	Individual Milk	Spain	Europe	GG III	20	Astobiza-2012	3	2	6	1	5	4	4	10	6	5
DC3b	2010	Cattle	Individual Milk	Spain	Europe	GG III	20	Astobiza-2012	3	2	6	1	5	4	4	10	6	5
DC12	2009	Cattle	BTM	Spain	Europe	GG III	20	Astobiza-2012	3	2	6	1	5	4	4	10	6	5
DC9	2009	Cattle	BTM	Spain	Europe	GG III	20	Astobiza-2012	3	2	6	1	5	4	4	10	6	5
DC6	2011	Cattle	BTM	Spain	Europe	GG III	20	Astobiza-2012	3	2	6	1	5	4	4	10	6	5
C2_Italy		Cattle	Individual Milk	Italy	Europe	GG III	20	DiDomenico-2014	3	2	6	1	5	4	4	10	6	5
Rahal_20	2013-15	Cattle	Placenta	Algeria	Africa	GG III	20	Rahal-2018	3	2	6	na	na	4	na	10	6	5
Rahal_25	2013-15	Cattle	Placenta	Algeria	Africa	GG III	20	Rahal-2018	3	2	6	na	na	4	na	10	6	5
Rahal_30	2013-15	Cattle	Placenta	Algeria	Africa	GG III	20	Rahal-2018	3	2	6	na	na	4	na	10	6	5
Rahal_39	2013-15	Cattle	Placenta	Algeria	Africa	GG III	20	Rahal-2018	3	2	6	na	na	4	na	10	6	5
Rahal_73	2013-15	Cattle	Placenta	Algeria	Africa	GG III	20	Rahal-2018	3	2	6	na	na	4	na	10	6	5
RM-7		Environment	Farm (cattle)	USA	North America	GG III	20	Kersch-2016	3	2	6	1	5	4	4	10	6	5
DS-1		Environment	Farm (cattle)	USA	North America	GG III	20	Kersch-2016	3	2	6	1	5	4	4	10	6	5
SC-4		Environment	Farm (cattle)	USA	North America	GG III	20	Kersch-2016	3	2	6	1	5	4	4	10	6	5
SC-5		Environment	Farm (cattle)	USA	North America	GG III	20	Kersch-2016	3	2	6	1	5	4	4	10	6	5
MW-3		Environment	Farm (cattle)	USA	North America	GG III	20	Kersch-2016	3	2	6	1	5	4	4	10	6	5
Indiana_x71		Cattle	BTM	USA	North America	GG III	20	Bauer-2015	3	2	6	1	5	4	4	10	6	5
M0099		Cattle	Individual Milk	USA	North America	GG III	20	Pearson-2014	3	2	6	1	5	4	4	10	6	5
M0104		Cattle	BTM	USA	North America	GG III	20	Pearson-2014	3	2	6	1	5	4	4	10	6	5
M0105		Cattle	BTM	USA	North America	GG III	20	Pearson-2014	3	2	6	1	5	4	4	10	6	5
M0106		Cattle	BTM	USA	North America	GG III	20	Pearson-2014	3	2	6	1	5	4	4	10	6	5
Pearson_Alabama	2010-12	Cattle	Milk	USA	North America	GG III	20	Pearson-2014	3	2	6	1	5	4	4	10	6	5
Pearson_Arizona	2010-12	Cattle	Milk	USA	North America	GG III	20	Pearson-2014	3	2	6	1	5	4	4	10	6	5
Pearson_Arkansas	2010-12	Cattle	Milk	USA	North America	GG III	20	Pearson-2014	3	2	6	1	5	4	4	10	6	5
Pearson_California	2010-12	Cattle	Milk	USA	North America	GG III	20	Pearson-2014	3	2	6	1	5	4	4	10	6	5
Pearson_Colorado	2010-12	Cattle	Milk	USA	North America	GG III	20	Pearson-2014	3	2	6	1	5	4	4	10	6	5
Pearson_Connecticut	2010-12	Cattle	Milk	USA	North America	GG III	20	Pearson-2014	3	2	6	1	5	4	4	10	6	5
Pearson_Florida	2010-12	Cattle	Milk	USA	North America	GG III	20	Pearson-2014	3	2	6	1	5	4	4	10	6	5
Pearson_Georgia	2010-12	Cattle	Milk	USA	North America	GG III	20	Pearson-2014	3	2	6	1	5	4	4	10	6	5
Pearson_Hawaii	2010-12	Cattle	Milk	USA	North America	GG III	20	Pearson-2014	3	2	6	1	5	4	4	10	6	5
Pearson_Idaho	2010-12	Cattle	Milk	USA	North America	GG III	20	Pearson-2014	3	2	6	1	5	4	4	10	6	5
Pearson_Illinois	2010-12	Cattle	Milk	USA	North America	GG III	20	Pearson-2014	3	2	6	1	5	4	4	10	6	5
Pearson_Indiana	2010-12	Cattle	Milk	USA	North America	GG III	20	Pearson-2014	3	2	6	1	5	4	4	10	6	5
Pearson_Kansas	2010-12	Cattle	Milk	USA	North America	GG III	20	Pearson-2014	3	2	6	1	5	4	4	10	6	5
Pearson_Kentucky	2010-12	Cattle	Milk	USA	North America	GG III	20	Pearson-2014	3	2	6	1	5	4	4	10	6	5
Pearson_Louisiana	2010-12	Cattle	Milk	USA	North America	GG III	20	Pearson-2014	3	2	6	1	5	4	4	10	6	5
Pearson_Maine	2010-12	Cattle	Milk	USA	North America	GG III	20	Pearson-2014	3	2	6	1	5	4	4	10	6	5
Pearson_Maryland	2010-12	Cattle	Milk	USA	North America	GG III	20	Pearson-2014	3	2	6	1	5	4	4	10	6	5
Pearson_Massachusetts	2010-12	Cattle	Milk	USA	North America	GG III	20	Pearson-2014	3	2	6	1	5	4	4	10	6	5
Pearson_Michigan	2010-12	Cattle	Milk	USA	North America	GG III	20	Pearson-2014	3	2	6	1	5	4	4	10	6	5
Pearson_Minnesota	2010-12	Cattle	Milk	USA	North America	GG III	20	Pearson-2014	3	2	6	1	5	4	4	10	6	5
Pearson_Nevada	2010-12	Cattle	Milk	USA	North America	GG III	20	Pearson-2014	3	2	6	1	5	4	4	10	6	5
Pearson_New Hampshire	2010-12	Cattle	Milk	USA	North America	GG III	20	Pearson-2014	3	2	6	1	5	4	4	10	6	5
Pearson_New Jersey	2010-12	Cattle	Milk	USA	North America	GG III	20	Pearson-2014	3	2	6	1	5	4	4	10	6	5
Pearson_New Mexico	2010-12	Cattle	Milk	USA	North America	GG III	20	Pearson-2014	3	2	6	1	5	4	4	10	6	5
Pearson_New York	2010-12	Cattle	Milk	USA	North America	GG III	20	Pearson-2014	3	2	6	1	5	4	4	10	6	5
Pearson_North Carolina	2010-12	Cattle	Milk	USA	North America	GG III	20	Pearson-2014	3	2	6	1	5	4	4	10	6	5
Pearson_North Dakota	2010-12	Cattle	Milk	USA	North America	GG III	20	Pearson-2014	3	2	6	1	5	4	4	10	6	5
Pearson_Oklahoma	2010-12	Cattle	Milk	USA	North America	GG III	20	Pearson-2014	3	2	6	1	5	4	4	10	6	5
Pearson_Oregon	2010-12	Cattle	Milk	USA	North America	GG III	20	Pearson-2014	3	2	6	1	5	4	4	10	6	5
Pearson_Pennsylvania1	2010-12	Cattle	Milk	USA	North America	GG III	20	Pearson-2014	3	2	6	1	5	4	4	10	6	5
Pearson_Pennsylvania2	2010-12	Goat	Milk	USA	North America	GG III	20	Pearson-2014	3	2	6	1	5	4	4	10	6	5
Pearson_Tennessee	2010-12	Cattle	Milk	USA	North America	GG III	20	Pearson-2014	3	2	6	1	5	4	4	10	6	5
Pearson_Texas	2010-12	Cattle	Milk	USA	North America	GG III	20	Pearson-2014	3	2	6	1	5	4	4	10	6	5
Pearson_Utah	2010-12	Cattle	Milk	USA	North America	GG III	20	Pearson-2014	3	2	6	1	5	4	4	10	6	5
Pearson_Vermont	2010-12	Cattle	Milk	USA	North America	GG III	20	Pearson-2014	3	2	6	1	5	4	4	10	6	5
Pearson_Virginia	2010-12	Cattle	Milk	USA	North America	GG III	20	Pearson-2014	3	2	6	1	5	4	4	10	6	5
Pearson_Washington	2010-12	Cattle	Milk	USA	North America	GG III	20	Pearson-2014	3	2	6	1	5	4	4	10	6	5
Pearson_Wisconsin	2010-12	Cattle	Milk	USA	North America	GG III	20	Pearson-2014	3	2	6	1	5	4	4	10	6	5
N.Shewa	2011-14	Tick	Rh. Praetextatus	Ethiopia	Africa	GG III	20	Kumsa-2015	3	2	6	1	5	4	4	10	6	5
Arsi-1	2011-14	Tick	Am. Coharensis	Ethiopia	Africa	GG III	20	Kumsa-2015	3	2	6	1	5	4	4	10	6	5
Arsi-2	2011-14	Tick	Am. Variegatum	Ethiopia	Africa	GG III	20	Kumsa-2015	3	2	6	1	5	4	4	10	6	5
Arsi-3	2011-14	Tick	Rh. Decoloratus	Ethiopia	Africa	GG III	20	Kumsa-2015	3	2	6	1	5	4	4	10	6	5
Reichel_1	2010	Goat	Placenta	United Kingdom	Europe	GG III	20	Reichel-2012	3	2	6	1	5	4	4	10	6	5
MB92		Cattle	Milk	Iran	Middle East	GG III	61	MST database	3	2	6	1	5	10	4	10	6	5
B1	2018	Cattle	BTM	Poland	Europe	GG III	61	Szymanska-Czerwinska-2019	3	2	6	1	5	10	4	10	na	5
B12	2018	Cattle	individual milk	Poland	Europe	GG III	61	Szymanska-Czerwinska-2019	3	2	6	1	5	10	4	10	na	5
B15	2018	Cattle	BTM	Poland	Europe	GG III	61	Szymanska-Czerwinska-2019	3	2	6	1	5	10	4	10	6	5
B20	2018	Cattle	placenta	Poland	Europe	GG III	61	Szymanska-Czerwinska-2019	3	2	6	1	5	10	4	10	6	5
B23	2018	Cattle	individual milk	Poland	Europe	GG III	61	Szymanska-Czerwinska-2019	3	2	6	1	5	10	4	10	6	5
B36	2018	Cattle	BTM	Poland	Europe	GG III	61	Szymanska-Czerwinska-2019	3	2	6	1	5	10	4	na	na	5
B39	2018	Cattle	individual milk	Poland	Europe	GG III	61	Szymanska-Czerwinska-2019	3	2	6	1	5	10	4	10	6	5
C12	2018	Cattle	individual milk	Poland	Europe	GG III	61	Szymanska-Czerwinska-2019	3	2	6	1	5	10	4	10	6	5
C23	2018	Cattle	individual milk	Poland	Europe	GG III	61	Szymanska-Czerwinska-2019	3	2	6	na	5	10	4	10	na	5
C44	2018	Cattle	individual milk	Poland	Europe	GG III	61	Szymanska-Czerwinska-2019	3	2	6	1	na	10	4	10	na	5
C55	2018	Cattle	BTM	Poland	Europe	GG III	61	Szymanska-Czerwinska-2019	3	2	6	1	5	10	4	10	6	5
D3	2018	Cattle	BTM	Poland	Europe	GG III	61	Szymanska-Czerwinska-2019	3	2	6	1	5	10	4	10	6	5
G14	2018	Cattle	individual milk	Poland	Europe	GG III	61	Szymanska-Czerwinska-2019	3	2	6	1	5	10	4	10	6	5
G20	2018	Cattle	individual milk	Poland	Europe	GG III	61	Szymanska-Czerwinska-2019	3	2	6	1	5	10	4	10	6	5
H3	2018	Cattle	individual milk	Poland	Europe	GG III	61	Szymanska-Czerwinska-2019	3	2	6	1	5	10	4	10	6	5
H7	2018	Cattle	BTM	Poland	Europe	GG III	61	Szymanska-Czerwinska-2019	?	2	6	1	5	10	4	10	na	5
H8	2018	Cattle	individual milk	Poland	Europe	GG III	61	Szymanska-Czerwinska-2019	3	2	6	1	5	10	4	10	6	5
J2	2018	Cattle	individual milk	Poland	Europe	GG III	61	Szymanska-Czerwinska-2019	3	2	6	1	5	10	4	10	6	5
J4	2018	Cattle	individual milk	Poland	Europe	GG III	61	Szymanska-Czerwinska-2019	3	2	6	1	5	10	4	10	na	5
J20	2018	Cattle	individual milk	Poland	Europe	GG III	61	Szymanska-Czerwinska-2019	3	2	6	1	5	10	na	10	na	5
J22	2018	Cattle	individual milk	Poland	Europe	GG III	61	Szymanska-Czerwinska-2019	3	2	6	na	5	10	4	10	na	5
L5	2018	Cattle	individual milk	Poland	Europe	GG III	61	Szymanska-Czerwinska-2019	3	2	6	1	5	10	4	10	6	5
M1	2018	Cattle	individual milk	Poland	Europe	GG III	61	Szymanska-Czerwinska-2019	3	2	6	1	5	10	4	10	na	5
M4	2018	Cattle	BTM	Poland	Europe	GG III	61	Szymanska-Czerwinska-2019	3	2	6	1	5	10	4	10	na	5
M8	2018	Cattle	individual milk	Poland	Europe	GG III	61	Szymanska-Czerwinska-2019	3	2	6	1	5	10	4	10	6	5
M15	2018	Cattle	individual milk	Poland	Europe	GG III	61	Szymanska-Czerwinska-2019	3	2	6	1	5	10	4	10	6	5
M17	2018	Cattle	BTM	Poland	Europe	GG III	61	Szymanska-Czerwinska-2019	3	2	6	1	5	10	4	10	na	5
N3	2018	Cattle	individual milk	Poland	Europe	GG III	61	Szymanska-Czerwinska-2019	3	2	6	1	5	10	4	10	6	5
N10	2018	Cattle	individual milk	Poland	Europe	GG III	61	Szymanska-Czerwinska-2019	3	2	6	1	5	10	4	10	6	5
O1	2018	Cattle	individual milk	Poland	Europe	GG III	61	Szymanska-Czerwinska-2019	3	2	6	1	5	10	4	10	na	5
1264782		Human	Heart Valve	France	Europe	GG IV-a	8	MST database	5	4	2	5	1	5	3	3	4	4
CB		Human	Heart Valve	France	Europe	GG IV-a	8	MST database	5	4	2	5	1	5	3	3	4	4
Cb_O184		Sheep	Placenta	France	Europe	GG IV-a	8	in silico	5	4	2	5	1	5	3	3	4	4
CB10		Human	Aneurysm	France	Europe	GG IV-a	8	MST database	5	4	2	5	1	5	3	3	4	4
CB106		Human	Heart Valve	France	Europe	GG IV-a	8	MST database	5	4	2	5	1	5	3	3	4	4
CB107		Human	Heart Valve	France	Europe	GG IV-a	8	MST database	5	4	2	5	1	5	3	3	4	4
CB114		Human	Heart Valve	France	Europe	GG IV-a	8	MST database	5	4	2	5	1	5	3	3	4	4
CB116		Human	Aneurysm	France	Europe	GG IV-a	8	MST database	5	4	2	5	1	5	3	3	4	4
CB117		Human	Heart Valve	France	Europe	GG IV-a	8	MST database	5	4	2	5	1	5	3	3	4	4
CB127		Human	Aneurysm	France	Europe	GG IV-a	8	MST database	5	4	2	5	1	5	3	3	4	4
CB128		Human	Heart Valve	France	Europe	GG IV-a	8	MST database	5	4	2	5	1	5	3	3	4	4
CB134		Human	Heart Valve	France	Europe	GG IV-a	8	MST database	5	4	2	5	1	5	3	3	4	4
CB135		Human	Heart Valve	France	Europe	GG IV-a	8	MST database	5	4	2	5	1	5	3	3	4	4
CB139		Human	Heart Valve	France	Europe	GG IV-a	8	MST database	5	4	2	5	1	5	3	3	4	4
CB141		Human	Heart Valve	France	Europe	GG IV-a	8	MST database	5	4	2	5	1	5	3	3	4	4
CB145		Human	Thrombus	France	Europe	GG IV-a	8	MST database	5	4	2	5	1	5	3	3	4	4
CB146		Human	Valvular Prosthesis	Switzerland	Europe	GG IV-a	8	MST database	5	4	2	5	1	5	3	3	4	4
CB147		Human	Blood	France	Europe	GG IV-a	8	MST database	5	4	2	5	1	5	3	3	4	4
CB15	1991	Human	Heart Valve	France	Europe	GG IV-a	8	MST database	5	4	2	5	1	5	3	3	4	4
CB151		Human	Heart Valve	France	Europe	GG IV-a	8	MST database	5	4	2	5	1	5	3	3	4	4
CB16		Human	Aneurysm	France	Europe	GG IV-a	8	MST database	5	4	2	5	1	5	3	3	4	4
CB160		Human	Aortic Biopsy	France	Europe	GG IV-a	8	MST database	5	4	2	5	1	5	3	3	4	4
CB170		Human	Bone	USA	North America	GG IV-a	8	MST database	5	4	2	5	1	5	3	3	4	4
CB172		Human	Heart Valve	France	Europe	GG IV-a	8	MST database	5	4	2	5	1	5	3	3	4	4
CB173		Human	Heart Valve	France	Europe	GG IV-a	8	MST database	5	4	2	5	1	5	3	3	4	4
CB18		Human	Blood	France	Europe	GG IV-a	8	MST database	5	4	2	5	1	5	3	3	4	4
CB180		Human	Bone	France	Europe	GG IV-a	8	MST database	5	4	2	5	1	5	3	3	4	4
CB187		Human	Heart Valve	France	Europe	GG IV-a	8	MST database	5	4	2	5	1	5	3	3	4	4
CB188		Human	Heart Valve	France	Europe	GG IV-a	8	MST database	5	4	2	5	1	5	3	3	4	4
CB190		Human	Aneurysm	France	Europe	GG IV-a	8	MST database	5	4	2	5	1	5	3	3	4	4
CB191		Human	Heart Valve	France	Europe	GG IV-a	8	MST database	5	4	2	5	1	5	3	3	4	4
CB192		Human	Heart Valve	France	Europe	GG IV-a	8	MST database	5	4	2	5	1	5	3	3	4	4
CB193		Human	Heart Valve	USA	North America	GG IV-a	8	MST database	5	4	2	5	1	5	3	3	4	4
CB195		Human	Heart Valve	USA	North America	GG IV-a	8	MST database	5	4	2	5	1	5	3	3	4	4
CB199		Human	Sera	France	Europe	GG IV-a	8	MST database	5	4	2	5	1	5	3	3	4	4
CB31	1992	Human	Heart Valve	France	Europe	GG IV-a	8	MST database	5	4	2	5	1	5	3	3	4	4
CB34	1992	Human	Blood	France	Europe	GG IV-a	8	MST database	5	4	2	5	1	5	3	3	4	4
CB44	1993	Human	Heart Valve	France	Europe	GG IV-a	8	MST database	5	4	2	5	1	5	3	3	4	4
CB47	1994	Human	Heart Valve	Spain	Europe	GG IV-a	8	MST database	5	4	2	5	1	5	3	3	4	4
CB53		Human	Aneurysm	France	Europe	GG IV-a	8	MST database	5	4	2	5	1	5	3	3	4	4
CB61	1996	Human	Valvular Prosthesis	France	Europe	GG IV-a	8	MST database	5	4	2	5	1	5	3	3	4	4
CB70		Human	Heart Valve	France	Europe	GG IV-a	8	MST database	5	4	2	5	1	5	3	3	4	4
CB71	1997	Human	Valvular Prosthesis	France	Europe	GG IV-a	8	MST database	5	4	2	5	1	5	3	3	4	4
CB73		Human	Valvular Prosthesis	France	Europe	GG IV-a	8	MST database	5	4	2	5	1	5	3	3	4	4
CB79	1999	Human	Heart Valve	France	Europe	GG IV-a	8	MST database	5	4	2	5	1	5	3	3	4	4
CB8	1990	Human	Heart Valve	France	Europe	GG IV-a	8	MST database	5	4	2	5	1	5	3	3	4	4
CB81		Human	Heart Valve	Spain	Europe	GG IV-a	8	MST database	5	4	2	5	1	5	3	3	4	4
CB84		Human	Blood	France	Europe	GG IV-a	8	MST database	5	4	2	5	1	5	3	3	4	4
CB9		Human	Blood	France	Europe	GG IV-a	8	MST database	5	4	2	5	1	5	3	3	4	4
CB91	2000	Human	Valvular Prosthesis	France	Europe	GG IV-a	8	MST database	5	4	2	5	1	5	3	3	4	4
CB93		Human	Placenta	France	Europe	GG IV-a	8	MST database	5	4	2	5	1	5	3	3	4	4
CB95		Human	Blood	France	Europe	GG IV-a	8	MST database	5	4	2	5	1	5	3	3	4	4
CB96		Human	Heart Valve	France	Europe	GG IV-a	8	MST database	5	4	2	5	1	5	3	3	4	4
CB98		Human	Heart Valve	France	Europe	GG IV-a	8	MST database	5	4	2	5	1	5	3	3	4	4
CB99		Human	Heart Valve	France	Europe	GG IV-a	8	MST database	5	4	2	5	1	5	3	3	4	4
CbuK_Q154	1976	Human	Heart Valve	USA	North America	GG IV-a	8	in silico	5	4	2	5	1	5	3	na	4	4
DNA205596		Human	Heart Valve	France	Europe	GG IV-a	8	MST database	5	4	2	5	1	5	3	3	4	4
Gt3		Goat	Placenta	Spain	Europe	GG IV-a	8	MST database	5	4	2	5	1	5	3	3	4	4
MSU_Goat_Q177 (Priscilla)	1980	Goat	Placenta	USA	North America	GG IV-a	8	in silico	5	4	2	5	1	5	3	na	4	4
CNE_1	2019	Human	Serum	USA	North America	GG IV-a	8	Kondo-2019	5	4	2	5	1	5	3	3	4	4
P205596		Human	Bone	France	Europe	GG IV-a	8	MST database	5	4	2	5	1	5	3	3	4	4
Patient 10639	2010	Human	Heart Valve	Portugal	Europe	GG IV-a	8	MST database	5	4	2	5	1	5	3	3	4	4
Patient 1658	2007	Human	Blood	Portugal	Europe	GG IV-a	8	MST database	5	4	2	5	1	5	3	3	4	4
Sh1_a	2004	Sheep	Placenta	Spain	Europe	GG IV-a	8	MST database	5	4	2	5	1	5	3	3	4	4
Sh2_a		Sheep	Faeces	Spain	Europe	GG IV-a	8	MST database	5	4	2	5	1	5	3	3	4	4
796	2011	Sheep	Fetus	Portugal	Europe	GG IV-a	8	MLVA-bank	5	4	2	5	1	5	3	3	4	4
16581	2007	Human	Blood (isolate)	Portugal	Europe	GG IV-a	8	MLVA-bank	5	4	2	5	1	5	3	3	4	4
0,05,05072	2005	Goat	Placenta	Spain	Europe	GG IV-a	8	MLVA-bank	5	4	2	5	1	5	3	3	4	4
0,10,05501,001	2010	Goat	Placenta	Spain	Europe	GG IV-a	8	MLVA-bank	5	4	2	5	1	5	3	3	4	4
796DH82	2011	Sheep	Fetus	Portugal	Europe	GG IV-a	8	MLVA-bank	5	4	2	5	1	5	3	3	4	4
JCV	2010	Human	Heart Valve (isolate)	Portugal	Europe	GG IV-a	8	MLVA-bank	5	4	2	5	1	5	3	3	4	4
0,07,05388,049	2007	Sheep	Faeces	Spain	Europe	GG IV-a	8	MLVA-bank	5	4	2	5	1	5	3	3	4	4
CB104	2002	Sheep	Placenta, Vaginal Swab of sheep	France	Europe	GG IV-a	8	MLVA-bank	5	4	2	5	1	5	3	3	4	4
Sh2_b	2007	Sheep	Vaginal Swab	Spain	Europe	GG IV-a	8	Astobiza-2012	5	4	2	5	1	5	3	3	4	4
Sh2_c	2007	Sheep	Faeces	Spain	Europe	GG IV-a	8	Astobiza-2012	5	4	2	5	1	5	3	3	4	4
Sh2_d	2007	Sheep	Faeces	Spain	Europe	GG IV-a	8	Astobiza-2012	5	4	2	5	1	5	3	3	4	4
Sh2_e	2007	Sheep	Individual Milk	Spain	Europe	GG IV-a	8	Astobiza-2012	5	4	2	5	1	5	3	3	4	4
Sh1	2004	Sheep	Placenta	Spain	Europe	GG IV-a	8	Astobiza-2012	5	4	2	5	1	5	3	3	4	4
S5		Sheep	Spleen	Italy	Europe	GG IV-a	8	DiDomenico-2014	5	4	2	5	1	5	3	3	4	4
S1		Sheep	Brain	Italy	Europe	GG IV-a	8	DiDomenico-2014	5	4	2	5	1	5	3	3	4	4
G12		Goat	Brain	Italy	Europe	GG IV-a	8	DiDomenico-2014	5	4	2	5	1	5	3	3	4	4
WC-1		Environment	Dairy goat farm	USA	North America	GG IV-a	8	Kersch-2016	5	4	2	5	1	5	3	3	4	4
WC-2		Environment	University goat farm	USA	North America	GG IV-a	8	Kersch-2016	5	4	2	5	1	5	3	3	4	4
RM-1		Environment	Veterinary Hospital	USA	North America	GG IV-a	8	Kersch-2016	5	4	2	5	1	5	3	3	4	4
RM-2		Environment	Horse Ranch (+goats)	USA	North America	GG IV-a	8	Kersch-2016	5	4	2	5	1	5	3	3	4	4
MW-1		Environment	Farm (Cattle&Goats)	USA	North America	GG IV-a	8	Kersch-2016	5	4	2	5	1	5	3	3	4	4
CB131		Human	Vertebral Disc	France	Europe	GG IV-a	9	MST database	1	4	2	5	1	5	2	3	4	6
CB32	1992	Human	Heart Valve	France	Europe	GG IV-a	9	MST database	1	4	2	5	1	5	2	3	4	6
CB49	1994	Human	Heart Valve	France	Europe	GG IV-a	9	MST database	1	4	2	5	1	5	2	3	4	6
CB65		Human	Heart Valve	France	Europe	GG IV-a	9	MST database	1	4	2	5	1	5	2	3	4	6
CB92		Human	Heart Valve	France	Europe	GG IV-a	9	MST database	1	4	2	5	1	5	2	3	4	6
CB103		Sheep	Placenta	France	Europe	GG IV-a	10	MST database	5	4	2	5	1	5	2	3	2	6
CB65(b)	1996	Human	Aortic Heart Valve	France	Europe	GG IV-a	10	MLVA-bank	5	4	2	5	1	5	2	3	2	6
Kazakhstan-1		Sheep	Placenta	Kazakhstan	Central Asia	GG IV-a	27	MST database	8	4	8	5	7	5	2	3	4	6
Kazakhstan-2		Cow	Milk	Kazakhstan	Central Asia	GG IV-a	28	MST database	8	4	9	5	7	5	2	3	4	6
Kazakhstan-3		Cattle	Tick	Kazakhstan	Central Asia	GG IV-a	28	MST database	8	4	9	5	7	5	2	3	4	6
Tcheredov		Human	Blood	Kazakhstan	Central Asia	GG IV-a	28	MST database	8	4	9	5	7	5	2	3	4	6
VS108	2013	Sheep	Placenta	Hungary	Europe	GG IV-a	28	MLVA-bank	8	4	9	5	7	5	2	3	4	6
Termez		Human	Blood	Uzbekistan	Central Asia	GG IV-a	31	MST database	9	4	9	5	8	5	2	3	4	6
CB129		Human	Heart Valve	France	Europe	GG IV-a	38	MST database	3	4	2	5	1	3	3	3	3	4
DNA1361581		Human	Psoas Abscess	France	Europe	GG IV-a	38	MST database	3	4	2	5	1	3	3	3	3	4
CB138		Human	Heart Valve	France	Europe	GG IV-a	42	MST database	5	4	1	5	8	5	2	3	4	6
CB162		Human	Aneurysm	USA	North America	GG IV-a	42	MST database	5	4	1	5	8	5	2	3	4	6
MST43		unknown		unknown	unknown	GG IV-a	43	MST database	5	4	1	5	1	5	3	3	4	4
MST48		unknown		unknown	unknown	GG IV-a	48	MST database	5	4	6	5	1	5	3	3	4	4
MST50		unknown		unknown	unknown	GG IV-a	50	MST database	5	4	2	5	1	7	3	3	na	4
MST51		unknown		unknown	unknown	GG IV-a	51	MST database	5	4	1	5	8	5	2	3	4	2
CB159		Goat	na	France	Europe	GG IV-a	53	MST database	5	4	2	5	1	7	3	3	4	6
MST54		unknown		unknown	unknown	GG IV-a	54	MST database	5	4	9	5	8	5	2	4	3	6
C2		Hay	na	unknown	unknown	GG IV-a	55	MLVA-bank	5	4	9	5	8	5	2	3	4	6
G1		Goat	brain	Italy	Europe	GG IV-a	55	DiDomenico-2014	5	4	9	5	8	5	2	3	4	6
G11		Goat	Individual Milk	Italy	Europe	GG IV-a	55	DiDomenico-2014	5	4	9	5	8	5	2	3	4	6
CB155		Human	Heart Valve	United Kingdom	Europe	GG IV-a	55	MST database	5	4	9	5	8	5	2	3	4	6
L34		Goat	Placenta	Thailand	South East Asia	GG IV-a	66	MST database	5	4	9	5	8	13	15	16	11	6
C1b		Goat	Placenta	Thailand	South East Asia	GG IV-a	67	MST database	5	4	9	5	9	11	14	15	11	6
N130		Goat	Placenta	Thailand	South East Asia	GG IV-a	68	MST database	5	4	9	5	8	11	15	16	11	6
K2		Goat	Placenta	Thailand	South East Asia	GG IV-a	69	MST database	5	4	9	5	8	12	14	16	11	6
R180		Goat	Placenta	Thailand	South East Asia	GG IV-a	70	MST database	5	4	9	5	10	11	14	16	11	6
EG11		Sheep	Vaginal swap	Egypt	Middle East	GG IV-a	EGYPT	Selim-2019	10	4	9	5	1	5	2	3	4	6
CB1		Human	Heart Valve	France	Europe	GG IV-b	1	MST database	5	6	3	4	6	5	8	1	5	6
CB108		Human	Blood	France	Europe	GG IV-b	1	MST database	5	6	3	4	6	5	8	1	5	6
CB110		Human	Aortic wall	France	Europe	GG IV-b	1	MST database	5	6	3	4	6	5	8	1	5	6
CB153		Human	Blood	France	Europe	GG IV-b	1	MST database	5	6	3	4	6	5	8	1	5	6
CB165		Human	Heart Valve	France	Europe	GG IV-b	1	MST database	5	6	3	4	6	5	8	1	5	6
CB198		Human	Sera	France	Europe	GG IV-b	1	MST database	5	6	3	4	6	5	8	1	5	6
CB200		Human	Psoas Abscess	France	Europe	GG IV-b	1	MST database	5	6	3	4	6	5	8	1	5	6
CB26		Human	Blood	France	Europe	GG IV-b	1	MST database	5	6	3	4	6	5	8	1	5	6
CB28		Human	Blood	France	Europe	GG IV-b	1	MST database	5	6	3	4	6	5	8	1	5	6
CB3		Human	Heart Valve	France	Europe	GG IV-b	1	MST database	5	6	3	4	6	5	8	1	5	6
CB36		Human	Placenta	France	Europe	GG IV-b	1	MST database	5	6	3	4	6	5	8	1	5	6
CB37		Human	Blood	France	Europe	GG IV-b	1	MST database	5	6	3	4	6	5	8	1	5	6
CB38		Human	Blood	France	Europe	GG IV-b	1	MST database	5	6	3	4	6	5	8	1	5	6
CB41		Human	Heart Valve	France	Europe	GG IV-b	1	MST database	5	6	3	4	6	5	8	1	5	6
CB60		Human	Blood	France	Europe	GG IV-b	1	MST database	5	6	3	4	6	5	8	1	5	6
CB63		Human	Heart Valve	France	Europe	GG IV-b	1	MST database	5	6	3	4	6	5	8	1	5	6
CB64		Human	Blood	France	Europe	GG IV-b	1	MST database	5	6	3	4	6	5	8	1	5	6
CB67		Human	Blood	France	Europe	GG IV-b	1	MST database	5	6	3	4	6	5	8	1	5	6
CB75		Human	Blood	France	Europe	GG IV-b	1	MST database	5	6	3	4	6	5	8	1	5	6
CB82		Human	Blood	France	Europe	GG IV-b	1	MST database	5	6	3	4	6	5	8	1	5	6
CB86		Human	Blood	France	Europe	GG IV-b	1	MST database	5	6	3	4	6	5	8	1	5	6
CB87		Human	Placenta	France	Europe	GG IV-b	1	MST database	5	6	3	4	6	5	8	1	5	6
CB89		Human	Placenta	France	Europe	GG IV-b	1	MST database	5	6	3	4	6	5	8	1	5	6
CB94		Human	Blood	France	Europe	GG IV-b	1	MST database	5	6	3	4	6	5	8	1	5	6
CB97		Human	Blood	France	Europe	GG IV-b	1	MST database	5	6	3	4	6	5	8	1	5	6
CB101	2000	Human	Blood	France	Europe	GG IV-b	1	MLVA-bank	5	6	3	4	6	5	8	1	5	6
CB118		Human	Heart Valve	France	Europe	GG IV-b	3	MST database	5	6	3	4	6	7	8	1	5	6
CB12		Human	Blood	France	Europe	GG IV-b	4	MST database	5	6	3	2	6	5	8	1	5	6
CB123		Human	Blood	France	Europe	GG IV-b	4	MST database	5	6	3	2	6	5	8	1	5	6
CB148		Human	Sera	France	Europe	GG IV-b	4	MST database	5	6	3	2	6	5	8	1	5	6
CB156		Human	Heart Valve	France	Europe	GG IV-b	4	MST database	5	6	3	2	6	5	8	1	5	6
CB194		Human	Sera	France	Europe	GG IV-b	4	MST database	5	6	3	2	6	5	8	1	5	6
Cb196_SaudiArabia	2012	Human	Heart Valve	Saudi Arabia	Middle East	GG IV-b	4	in silico	5	6	3	2	6	5	8	1	5	6
CB20	1991	Human	Blood	France	Europe	GG IV-b	4	MST database	5	6	3	2	6	5	8	1	5	6
CB51	1995	Human	Placenta	Spain	Europe	GG IV-b	4	MST database	5	6	3	2	6	5	8	1	5	6
CB54	1996	Human	Blood	France	Europe	GG IV-b	4	MST database	5	6	3	2	6	5	8	1	5	6
CB57	1996	Human	Blood	France	Europe	GG IV-b	4	MST database	5	6	3	2	6	5	8	1	5	6
CB62	1996	Human	Blood	France	Europe	GG IV-b	4	MST database	5	6	3	2	6	5	8	1	5	6
Patient 11288	2010	Human	Blood	Portugal	Europe	GG IV-b	4	MST database	5	6	3	2	6	5	8	1	5	6
Patient 1516	2006	Human	Pneumonia	Portugal	Europe	GG IV-b	4	MST database	5	6	3	2	6	5	8	1	5	6
Patient 1519	2006	Human	Blood	Portugal	Europe	GG IV-b	4	MST database	5	6	3	2	6	5	8	1	5	6
Patient 1526	2006	Human	Blood	Portugal	Europe	GG IV-b	4	MST database	5	6	3	2	6	5	8	1	5	6
Patient 1550	2006	Human	Blood	Portugal	Europe	GG IV-b	4	MST database	5	6	3	2	6	5	8	1	5	6
Patient 9724	2010	Human	Blood	Portugal	Europe	GG IV-b	4	MST database	5	6	3	2	6	5	8	1	5	6
17282/07DH82	2007	Human	Blood	Portugal	Europe	GG IV-b	4	MLVA-bank	5	6	3	2	6	5	8	1	5	6
15491/06DH82	2006	Human	Blood	Portugal	Europe	GG IV-b	4	MLVA-bank	5	6	3	2	6	5	8	1	5	6
CB133		Human	Blood	France	Europe	GG IV-b	41	MST database	5	4	3	4	6	5	8	1	5	6
CB124		Human	Heart Valve	France	Europe	GG IV-b	37	MST database	6	5	3	5	6	5	8	2	5	6
VS16	2012	Sheep	Placenta	Hungary	Europe	GG IV-b	37	MLVA-bank	6	5	3	5	6	5	8	2	5	6
VS27	2012	Sheep	Placenta	Hungary	Europe	GG IV-b	37	MLVA-bank	6	5	3	5	6	5	8	2	5	6
VS38	2012	Sheep	Placenta	Hungary	Europe	GG IV-b	37	MLVA-bank	6	5	3	5	6	5	8	2	5	6
VS42	2012	Sheep	Placenta	Hungary	Europe	GG IV-b	37	MLVA-bank	6	5	3	5	6	5	8	2	5	6
Namibia	1991	Goat	Abortion	Namibia	Africa	GG IX	30	MST database	5	6	10	5	6	5	8	13	9	6
CB115	2003	Human	Heart Valve	Canada	North America	GG V	21	MST database	2	1	4	6	2	3	1	11	1	1
CB4	1998	Human	Blood	France	North America	GG V	21	MST database	2	1	4	6	2	3	1	11	1	1
CB7		Human	Heart Valve	France	North America	GG V	21	MST database	2	1	4	6	2	3	1	11	1	1
CBNSC1		Cat	na	Canada	North America	GG V	21	MST database	2	1	4	6	2	3	1	11	1	1
Dog CB		Dog	Uterus	Canada	North America	GG V	21	MST database	2	1	4	6	2	3	1	11	1	1
DogUtad		Dog	Uterus	Canada	North America	GG V	21	MST database	2	1	4	6	2	3	1	11	1	1
P1325078		Dog	Uterus	Canada	North America	GG V	21	MST database	2	1	4	6	2	3	1	11	1	1
Poker Cat		Cat	na	Canada	North America	GG V	21	MST database	2	1	4	6	2	3	1	11	1	1
Scurry_Q217	1981	Human	Liver Biopsy	USA	North America	GG V	21	MST database	2	1	4	6	2	3	1	11	1	1
CbuG_Q212	1981	Human	Heart Valve	Canada	North America	GG V	21	MST database	2	1	4	6	2	3	1	11	1	1
McMaster		Human	Placenta	USA	North America	GG V	21	MST database	2	1	4	6	2	3	1	11	1	1
Ko_Q229		Human	Heart Valve	Canada	North America	GG V	21	MST database	2	1	4	6	2	3	1	11	1	1
CB142		Human	Heart Valve	France	Europe	GG VII	2	MST database	5	6	3	5	6	5	8	1	5	6
CB186		Human	Heart Valve	France	Europe	GG VII	2	MST database	5	6	3	5	6	5	8	1	5	6
CB39	1993	Human	Blood	France	Europe	GG VII	2	MST database	5	6	3	5	6	5	8	1	5	6
DNA2906960		Human	Blood	France	Europe	GG VII	2	MST database	5	6	3	5	6	5	8	1	5	6
Q321		Cattle	Milk	Russia	Asia	GG VII	2	in silico	5	6	3	5	6	5	8	?	5	6
R1140		Human	Blood	Russia	Asia	GG VII	2	MST database	5	6	3	5	6	5	8	1	5	6
Schperling		Human	Blood	Kyrgyzstan	Central Asia	GG VII	2	in silico	5	6	3	5	6	5	8	1	5	6
M.ACH. 67	1996	Human	Heparinized Blood	France	Europe	GG VII	2	MLVA-bank	5	6	3	5	6	5	8	1	5	6
M.IE. 24	1992	Human	Mitral Heart Valve / Blood	France	Europe	GG VII	2	MLVA-bank	5	6	3	5	6	5	8	1	5	6
MST45		unknown		unknown	unknown	GG VII	45	MST database	5	6	1	5	6	5	8	1	5	6
CB111	2003	Human	Heart Valve	France	Europe	GG VIII	5	MST database	4	6	3	5	6	2	8	2	5	6
CB166		Human	Heart Valve	Tunisia	Africa	GG VIII	5	MST database	4	6	3	5	6	2	8	2	5	6
CB167		Human	Heart Valve	Tunisia	Africa	GG VIII	5	MST database	4	6	3	5	6	2	8	2	5	6
CB35	1992	Human	Heart Valve	France	Europe	GG VIII	5	MST database	4	6	3	5	6	2	8	2	5	6
V525_Tunisia	2017	Human	Heart Valve	Tunisia	Africa	GG VIII	5	in silico	4	6	3	5	6	2	8	2	5	6
CB149		Tick		Senegal	Africa	GG VIII	6	MST database	4	3	3	5	6	5	8	2	5	6
CB150		Tick		Senegal	Africa	GG VIII	6	MST database	4	3	3	5	6	5	8	2	5	6
CB45	1993	Human	Heart Valve	France	Europe	GG VIII	6	MST database	4	3	3	5	6	5	8	2	5	6
DNA2906363		Human	Sera	France	Europe	GG VIII	6	MST database	4	3	3	5	6	5	8	2	5	6
P203519		Tick		Senegal	Africa	GG VIII	6	MST database	4	3	3	5	6	5	8	2	5	6
CB43	1993	Human	Heart Valve	France	Europe	GG VIII	7	MST database	4	6	3	5	6	5	8	2	5	6
Leningrad-2	1955	Human	Blood	Russia	Asia	GG VIII	7	in silico	4	6	3	5	6	5	8	2	5	6
Leningrad-4		Human	Blood	Russia	Asia	GG VIII	7	MST database	4	6	3	5	6	5	8	2	5	6
cox_lari 1		Tick	Rhipicephalus Turanicus	Libanon	Middle East	GG VIII	57	MST database	4	6	3	5	5	5	na	na	5	6
AuQ01		Human	Blood	Australia	Australia	GG X	AUST	in silico	5	14	8	5	12	15	8	2	5	6
Dugway_5J108-111		Rodent	na	USA	North America	GG VI	DUG(60)	in silico	10	10	11	10	6	4	12	14	10	10
Dugway-7D77-80		Rodent	na	USA	North America	GG VI	DUG(60)	in silico	10	10	11	10	6	4	12	14	10	10
Dugway-7E65-68		Rodent	na	USA	North America	GG VI	DUG(60)	in silico	10	10	11	10	6	4	12	14	10	10
Dugway-7E9-12		Rodent	na	USA	North America	GG VI	DUG(60)	Hornstra-2011	10	10	11	10	6	4	12	14	10	10
CB119		Human	Heart Valve	Senegal	Africa	unknown	19	MST database	3	7	7	8	5	4	11	7	6	5
CB161		Human	Heart Valve	France	Europe	unknown	49	MST database	3	7	2	6	5	4	11	7	6	5
MST60		unknown		unknown	unknown	unknown	60	MST database	10	10	11	10	6	4	12	14	10	10
B10		Hedgehog	unknown	China	East Asia	unknown	71	MST database	11	12	12	5	11	5	16	17	12	6
C7		Hedgehog	unknown	China	East Asia	unknown	72	MST database	8	13	12	5	6	5	8	18	5	13
Cb_At12	2019	Tick		Argentina	South America	unknown	73	Mioni-2019	3	6	8	12	6	15	17	20	14	6

## Sheet: E) Combined_database
Table S1-E: Combined MLVA and MST database (see Tables S1-A and S1-D).
Key	Year of isolation	Host	Sample type	Human sample	Country	Continent	GG	Plasmid type	MLVA type	MST type	Reference	Synonym	ms23	ms24	ms27	ms28	ms33	ms34	Cox2	Cox5	Cox18	Cox20	Cox22	Cox37	Cox51	Cox56	Cox57	Cox61
#755	1956	Human	Blood	Blood	Poland	Europe	GG I		0005	MST16	MLVA-bank	2009Chmielewski#002	9	27	3	6	9	5	3	8	5	3	4	1	6	7	6	5
AfricanQ_RSA334	1949	Human	Blood		Central Africa	Africa	GG I			MST16	Hornstra-2011								3	8	5	3	4	1	6	7	6	5
AustraliaQD	1939	Human	Blood	Blood	Australia	Australia	GG I		0009	MST16	in silico		8	21	4	6	9	4	3	8	5	3	4	1	6	7	6	5
Bangui		Human	Blood		Central Africa	Africa	GG I			MST16	MST database								3	8	5	3	4	1	6	7	6	5
Brasov		Human	Blood		Romania	Europe	GG I			MST16	MST database								3	8	5	3	4	1	6	7	6	5
C2		Environment	na		Sweden	Europe	GG I		0002	MST55	MLVA-bank	Cb#060	9	27	4	6	9	5	3	8	5	3	4	1	6	7	6	5
California16	1947	Cattle	Milk		USA	North America	GG I	QpH1	0008	MST16	in silico		8	29	4	6	9	5	3	8	5	3	4	1	6	7	6	5
California33	1947	Cattle	Milk		USA	North America	GG I	QpH1	0008	MST16	in silico		8	29	4	6	9	6	3	8	5	3	4	1	6	7	6	5
Cb_C2		Goat	Milk		France	Europe	GG I		0001		in silico		?	27	4	17	9	5	3	8	5	3	4	1	6	7	6	5
Cb_PL12	2017	Cattle	Milk		Poland	Europe	GG I		0002	MST16	Jodelko-2015		9	27	4	6	9	5	3	8	5	3	4	1	6	7	6	5
CB11		Human	Blood		France	Europe	GG I			MST16	MST database								3	8	5	3	4	1	6	7	6	5
Cb115b	2003	Human	Heart Valve	Tissue	Canada	North America	GG I		0002	MST16	MLVA-bank	20090317Frankrijk061	9	27	4	6	9	5	3	8	5	3	4	1	6	7	6	5
CB23	1988	Human	Blood		France	Europe	GG I			MST16	MST database								3	8	5	3	4	1	6	7	6	5
CB25	1991	Human	Blood		France	Europe	GG I			MST16	MST database								3	8	5	3	4	1	6	7	6	5
CbO_11		Sheep			Brazil	South America	GG I		0005		Mioni-2019		9	27	?	6	9	5
CbO_652		Sheep			Brazil	South America	GG I		0007		Mioni-2019		9	27	4	6	6	5
CbO_sn2		Sheep			Brazil	South America	GG I		0002		Mioni-2019		9	27	4	6	9	5
CF.IE. 23	1988	Human	Blood	Blood	France	Europe	GG I		0002	MST16	MLVA-bank	20090317Frankrijk013	9	27	4	6	9	5
CS-Dayer	1991	Tick			Slovak Republic	Europe	GG I		0014		MLVA-bank	Cb#048	9	27	5	7	9	5
cs-kl9		Tick	Ixodes Ricinus		Slovak Republic	Europe	GG I			MST16	MST database								3	8	5	3	4	1	6	7	6	5
CS-Polsko	1989	Tick	na		Poland	Europe	GG I	QpH1	0008		MLVA-bank		8	29	4	6	9	5
DNA2906866		Human	Sera		Italy	Europe	GG I			MST16	MST database								3	8	5	3	4	1	6	7	6	5
Dyer_RSA345	1938	Human	Blood		USA	North America	GG I	QpH1	0013	MST16	in silico		8	24	4	6	9	5	3	8	5	3	4	1	6	7	6	5
E12	2018	Cattle	BTM		Poland	Europe	GG I			MST16	Szymanska-Czerwinska-2019								3	8	5	3	4	1	6	7	6	5
EC-1		Environment	Animal hospital	Various	USA	North America	GG I			MST16	Kersch-2016								3	8	5	3	4	1	6	7	6	5
Hardthof/90	1990	Cattle	Milk		Germany	Europe	GG I	QpH1	0008	MST16	MLVA-bank		8	29	4	6	9	5	3	8	5	3	4	1	6	7	6	5
j-1		Cattle	Milk		Japan	East Asia	GG I			MST16	MST database								3	8	5	3	4	1	6	7	6	5
j-27		Cattle	Milk		Japan	East Asia	GG I			MST16	MST database								3	8	5	3	4	1	6	7	6	5
j-3		Cattle	Milk		Japan	East Asia	GG I		0004	MST16	MLVA-bank	Cb#056	9	27	5	6	9	5	3	8	5	3	4	1	6	7	6	5
j-60		Cattle	Milk		Japan	East Asia	GG I			MST16	MST database								3	8	5	3	4	1	6	7	6	5
j-82		Cattle	Milk		Japan	East Asia	GG I			MST16	MST database								3	8	5	3	4	1	6	7	6	5
M.AC. 11		Human	Blood	Blood	France	Europe	GG I		0002	MST16	MLVA-bank	20090317Frankrijk030	9	27	4	6	9	5
M.AC. 12		Human	Blood	Blood	France	Europe	GG I		0002	MST16	MLVA-bank	20090324Frankrijk079	9	27	4	6	9	5
M.AC. 26	1992	Human	Blood	Blood	France	Europe	GG I		0002	MST16	MLVA-bank	20090324Frankrijk071	9	27	4	6	9	5
M.AN 7		Human	Blood / Heart Valve		France	Europe	GG I		0002	MST16	MLVA-bank	20090324Frankrijk076	9	27	4	6	9	5	3	8	5	3	4	1	6	7	6	5
M-34		Cattle	na		Germany	Europe	GG I	QpH1	0008		MLVA-bank		8	29	4	6	9	5
MW-2		Environment	Fairgrounds		USA	North America	GG I			MST16	Kersch-2016								3	8	5	3	4	1	6	7	6	5
Ohio	1955	Cattle	Milk		USA	North America	GG I			MST16	in silico								3	8	5	3	4	1	6	7	6	5
Ohio314_RSA270	1947	Cattle	Milk		USA	North America	GG I	QpH1	0008	MST16	in silico		8	29	4	6	9	5	3	8	5	3	4	1	6	7	6	5
Ohio314_RSA338	1956	Cattle	Milk		USA	North America	GG I	QpH1	0008	MST16	in silico		8	29	4	6	9	5	3	8	5	3	4	1	6	7	6	5
P.AC. 25	1991	Human	Blood	Blood	France	Europe	GG I		0002	MST16	MLVA-bank	20090317Frankrijk029	9	27	4	6	9	5
P.IE. 13		Human	Blood	Blood	France	Europe	GG I		0002	MST16	MLVA-bank	20090324Frankrijk073	9	27	4	6	9	5	3	8	5	3	4	1	6	7	6	5
RAK8		Tick			Austria	Europe	GG I		0012		Svranka		?	9	4	6	8	5
RM-3		Environment	County government building		USA	North America	GG I			MST16	Kersch-2016								3	8	5	3	4	1	6	7	6	5
RM-4		Environment	Farm and Ranch Co-op		USA	North America	GG I			MST16	Kersch-2016								3	8	5	3	4	1	6	7	6	5
RM-5		Environment	State government building		USA	North America	GG I			MST16	Kersch-2016								3	8	5	3	4	1	6	7	6	5
RM-6		Environment	Ranch (Sheep)	Sheep	USA	North America	GG I			MST16	Kersch-2016								3	8	5	3	4	1	6	7	6	5
RSA493	1935	Tick	na		USA	North America	GG I	QpH1	0008	MST16	in silico		8	29	4	6	9	5	3	8	5	3	4	1	6	7	6	5
S4_in_silico	1990	Sheep	Placenta		Sweden	Europe	GG I	QpH1	0003	MST16	in silico		8	27	4	6	9	5	3	8	5	3	4	1	6	7	6	5
S4_MLVA	1990	Sheep	na		Sweden	Europe	GG I	QpH1	0006	MST16	MLVA-bank	Cb#032	9	7	4	6	9	5
SC-2		Environment	Cattle feedlot	Cattle	USA	North America	GG I			MST16	Kersch-2016								3	8	5	3	4	1	6	7	6	5
SC-3	University Experiment Station	Environment		Various livestock	USA	North America	GG I			MST16	Kersch-2016								3	8	5	3	4	1	6	7	6	5
Turkey_RSA315	1948	Human	Blood	Blood	Turkey	Middle East	GG I	QpH1	0008	MST16	in silico		8	29	4	6	9	5	3	8	5	3	4	1	6	7	6	5
Z 2775/90	1990	Cattle			Germany	Europe	GG I	QpH1	0011		MLVA-bank	Cb#036	8	29	4	7	9	5
Z 688/95	1995	Cattle	na		Germany	Europe	GG I	QpH1	0008		MLVA-bank		8	29	4	6	9	5
z2775		Cattle	Placenta		Germany	Europe	GG I			MST16	MST database								3	8	5	3	4	1	6	7	6	5
Cb175_Guyana	2012	Human	Heart Valve	Tissue	French Guyana	South America	GG I-b	QpH1	0010	MST17	in silico		8	27	4	5	9	5	3	8	5	7	4	1	10	8	6	7
CB176		Human	Blood	Blood	French Guyana	South America	GG I-b			MST17	MST database								3	8	5	7	4	1	10	8	6	7
CB179		Human	Blood	Blood	French Guyana	South America	GG I-b			MST17	MST database								3	8	5	7	4	1	10	8	6	7
CB181		Human	Blood	Blood	French Guyana	South America	GG I-b			MST17	MST database								3	8	5	7	4	1	10	8	6	7
CB182		Human	Blood	Blood	French Guyana	South America	GG I-b			MST17	MST database								3	8	5	7	4	1	10	8	6	7
CB77	1998	Human	Heart Valve	Tissue	French Guyana	South America	GG I-b			MST17	MST database								3	8	5	7	4	1	10	8	6	7
11	2013	Sheep	Faecal		Hungary	Europe	GG II-a		0024	MST18	MLVA-bank	Hung13	4	9	3	3	4	5
11	2013	Sheep	Faecal		Hungary	Europe	GG II-a			MST18	MLVA-bank								3	8	1	6	3	4	7	9	6	3
27		Tick			Slovak Republic	Europe	GG II-a		0017		Svranka-2006		?	9	3	3	4	3
48		Tick			Slovak Republic	Europe	GG II-a		0017		Svranka-2006		?	9	3	3	4	3
48		Tick	Haemophysalis Punctata		Slovak Republic	Europe	GG II-a			MST22	MST database								3	8	1	6	3	8	7	9	6	8
507	1993	Cattle	Placenta		Poland	Europe	GG II-a			MST18	MST database								3	8	1	6	3	4	7	9	6	3
801	1993	Cattle	Placenta		Poland	Europe	GG II-a			MST18	MST database								3	8	1	6	3	4	7	9	6	3
1894		Bird	Liver Biopsy		Czech Republic	Europe	GG II-a			MST23	MST database								3	8	1	6	3	8	7	9	6	3
2223	2013	Human	Blood	Blood	Hungary	Europe	GG II-a		0025	MST18	MLVA-bank	Hung14	5	9	3	3	4	5	3	8	1	6	3	4	7	9	6	3
2338	2003	Cattle			Germany	Europe	GG II-a	QpH1	0015	MST18	in silico		3	9	3	3	4	4	3	8	1	6	3	4	7	9	6	3
18/4	2009	Goat	afterbirth material		Germany	Europe	GG II-a	QpH1	0015		MLVA-bank		3	9	3	3	4	4
#507	1993	Cattle	Placenta		Poland	Europe	GG II-a		0028	MST18	MLVA-bank	2009Chmielewski#004	3	8	3	3	5	4
#801	1993	Cattle	Placenta		Poland	Europe	GG II-a		0028	MST18	MLVA-bank	2009Chmielewski#003	3	8	3	3	5	4
1/IIA		Tick			Slovak Republic	Europe	GG II-a		0017		Svranka-2006		?	9	3	3	4	3
15/24	2008	Sheep	afterbirth material		Germany	Europe	GG II-a	QpH1	0015		MLVA-bank		3	9	3	3	4	4
1799/96	1997	Goat	abortion material		Germany	Europe	GG II-a	QpH1	0015		MLVA-bank		3	9	3	3	4	4
19/31	2010	Goat	afterbirth material		Germany	Europe	GG II-a	QpH1	0018		MLVA-bank		3	9	3	3	5	4
19/34	2010	Goat	afterbirth material		Germany	Europe	GG II-a	QpH1	0015		MLVA-bank		3	9	3	3	4	4
19/37	2010	Goat	afterbirth material		Germany	Europe	GG II-a	QpH1	0015		MLVA-bank		3	9	3	3	4	4
19/43	2010	Goat	afterbirth material		Germany	Europe	GG II-a	QpH1	0015		MLVA-bank		3	9	3	3	4	4
19/51	2010	Sheep			Germany	Europe	GG II-a	QpH1	0023		MLVA-bank		3	9	3	3	5	5
290/03	2003	Human	Lung	Tissue	Germany	Europe	GG II-a	QpH1	0015		MLVA-bank		3	9	3	3	4	4
3 v. 29.01.97	1998	Cattle			Germany	Europe	GG II-a	QpH1	0015		MLVA-bank		3	9	3	3	4	4
30/14	2011	Sheep	afterbirth material		Germany	Europe	GG II-a	QpH1	0021		MLVA-bank		3	9	3	3	1	4
32/1	2010	Sheep	abortion material		Germany	Europe	GG II-a	QpH1	0015		MLVA-bank		3	9	3	3	4	4
34/19	2009	Sheep	afterbirth material		Germany	Europe	GG II-a	QpH1	0015		MLVA-bank		3	9	3	3	4	4
34/22	2009	Sheep	afterbirth material		Germany	Europe	GG II-a	QpH1	0018		MLVA-bank		3	9	3	3	5	4
34/23	2009	Sheep	afterbirth material		Germany	Europe	GG II-a	QpH1	0015		MLVA-bank		3	9	3	3	4	4
34/25	2009	Sheep	afterbirth material		Germany	Europe	GG II-a	QpH1	0015		MLVA-bank		3	9	3	3	4	4
34/51	2009	Sheep	afterbirth material		Germany	Europe	GG II-a	QpH1	0015		MLVA-bank		3	9	3	3	4	4
34/52	2009	Sheep	afterbirth material		Germany	Europe	GG II-a	QpH1	0015		MLVA-bank		3	9	3	3	4	4
34/53	2009	Sheep	afterbirth material		Germany	Europe	GG II-a	QpH1	0015		MLVA-bank		3	9	3	3	4	4
34/54	2009	Sheep	afterbirth material		Germany	Europe	GG II-a	QpH1	0015		MLVA-bank		3	9	3	3	4	4
6B	1998	Deer			Germany	Europe	GG II-a	QpH1	0015		MLVA-bank	20111017POR011	3	9	3	3	4	4
Arero-1	2011-14	Tick	Am. Coharensis		Ethiopia	Africa	GG II-a			MST18	Kumsa-2015								3	8	1	6	3	4	7	9	6	3
Arero-2	2011-14	Tick	Am. gemma		Ethiopia	Africa	GG II-a			MST18	Kumsa-2015								3	8	1	6	3	4	7	9	6	3
Arero-3	2011-14	Tick	Rh. Pulcellus		Ethiopia	Africa	GG II-a			MST18	Kumsa-2015								3	8	1	6	3	4	7	9	6	3
Balaceanu		Human	Blood	Blood	Romania	Europe	GG II-a			MST18	MST database								3	8	1	6	3	4	7	9	6	3
CB 3468/92	1993	Sheep	abortion material		Germany	Europe	GG II-a	QpH1	0015		MLVA-bank		3	9	3	3	4	4
CB100		Human	Blood	Blood	France	Europe	GG II-a			MST18	MST database								3	8	1	6	3	4	7	9	6	3
CB122		Human	Placenta	Tissue	France	Europe	GG II-a			MST22	MST database								3	8	1	6	3	8	7	9	6	8
CB169		Human	Heart Valve	Tissue	Sweden	Europe	GG II-a			MST25	MST database								3	8	1	6	3	4	7	9	7	3
Cb185	2012	Human	Placenta	Tissue	France	Europe	GG II-a			MST18	in silico								3	8	1	6	3	4	7	9	6	3
CbCRO24	2008	Goat	Foetal Organs		Croatia	Europe	GG II-a		0015		Racic-2014		3	9	3	3	4	4
CbCRO27	2010	Goat	Foetal Organs		Croatia	Europe	GG II-a		0022		Racic-2014		3	10	3	3	4	4
CbCRO30	2010	Goat	Foetal Organs		Croatia	Europe	GG II-a		0015		Racic-2014		3	9	3	3	4	4
CbCRO31	2010	Goat	Foetal Organs		Croatia	Europe	GG II-a		0027		Racic-2014		3	7	3	3	4	3
CbCRO33	2010	Goat	Foetal Organs		Croatia	Europe	GG II-a		0022		Racic-2014		3	10	3	3	4	4
CbCRO36	2010	Goat	Foetal Organs		Croatia	Europe	GG II-a		0015		Racic-2014		?	9	3	3	4	4
CbCRO38	2011	Cattle	Foetal Organs		Croatia	Europe	GG II-a		0015		Racic-2014		3	9	3	3	4	4
CbCRO40	2011	Sheep	Foetal Organs		Croatia	Europe	GG II-a		0015		Racic-2014		?	9	3	3	4	4
CbCRO42	2012	Goat	Vaginal Swab		Croatia	Europe	GG II-a		0015		Racic-2014		3	9	3	3	4	4
CbCRO48	2012	Sheep	Foetal Organs		Croatia	Europe	GG II-a		0015		Racic-2014		?	9	3	3	4	4
CbCRO49	2012	Sheep	Foetal Organs		Croatia	Europe	GG II-a		0015		Racic-2014		3	9	3	3	4	4
cs-27		Tick	Dermacentor Marginatus		Slovak Republic	Europe	GG II-a			MST23	MST database								3	8	1	6	3	8	7	9	6	3
CS-Florian	1956	Human	Blood	Blood	Slovak Republic	Europe	GG II-a	QpH1	0017	MST18	MLVA-bank	Cb#044	3	9	3	3	4	3	3	8	1	6	3	4	7	9	6	3
DER		Tick			Slovak Republic	Europe	GG II-a		0017		Svranka-2006		?	9	3	3	4	3
Dowg	1989	Cattle	Semen		Poland	Europe	GG II-a		0028	MST18	MLVA-bank	2009Chmielewski#006	3	8	3	3	5	4
Dowg	1989	Cattle	Semen		Poland	Europe	GG II-a			MST18	MST database								3	8	1	6	3	4	7	9	6	3
f5	2013	Sheep	Faecal		Hungary	Europe	GG II-a		0024	MST18	MLVA-bank	Hung12	4	9	3	3	4	5
f5	2013	Sheep	Faecal		Hungary	Europe	GG II-a			MST18	MLVA-bank								3	8	1	6	3	4	7	9	6	3
Factory_1		Environment	Factory bathroom Door		Spain	Europe	GG II-a			MST18	Hurtado-2017								3	8	1	6	3	4	7	9	6	3
Farm_1		Environment	Dust (Goat farm)		Spain	Europe	GG II-a			MST18	Hurtado-2017								3	8	1	6	3	4	7	9	6	3
Frankfurt	1982	Cattle			Germany	Europe	GG II-a	QpH1	0016		MLVA-bank		3	9	3	3	4	5
Geier		Human	Blood	Blood	Romania	Europe	GG II-a			MST18	MST database								3	8	1	6	3	4	7	9	6	3
Goat_VS1		Goat	Vaginal Swab		Spain	Europe	GG II-a			MST18	Hurtado-2017								3	8	1	6	3	4	7	9	6	3
Goat_VS2		Goat	Vaginal Swab		Spain	Europe	GG II-a			MST18	Hurtado-2017								3	8	1	6	3	4	7	9	6	3
Goat_VS3		Goat	Vaginal Swab		Spain	Europe	GG II-a			MST18	Hurtado-2017								3	8	1	6	3	4	7	9	6	3
Goat_VS4		Goat	Vaginal Swab		Spain	Europe	GG II-a			MST18	Hurtado-2017								3	8	1	6	3	4	7	9	6	3
Grita		Human	Blood	Blood	Germany	Europe	GG II-a			MST25	MST database								3	8	1	6	3	4	7	9	7	3
Gt2	2010	Goat	Placenta		Spain	Europe	GG II-a		0030	MST18	Astobiza-2012		4	9	3	3	3	4	3	8	1	6	3	4	7	9	6	3
Heizberg	1945	Human	Blood	Blood	Italy	Europe	GG II-a	QpH1	0017	MST18	in silico		3	9	3	3	4	3	3	8	1	6	3	4	7	9	6	3
Henzerling	1945	Human	Blood	Blood	Italy	Europe	GG II-a	QpH1	0017	MST18	MLVA-bank	2009Chmielewski#008	3	9	3	3	4	3	3	8	1	6	3	4	7	9	6	3
Henzerling-r		Human	Blood	Blood	Italy	Europe	GG II-a			MST18	MST database								3	8	1	6	3	4	7	9	6	3
Hum	1991	Human	Urine	Urine	Poland	Europe	GG II-a		0028	MST18	MLVA-bank	2009Chmielewski#007	3	8	3	3	5	4	3	8	1	6	3	4	7	9	6	3
HzR		Human	Blood	Blood	Italy	Europe	GG II-a			MST29	MST database								3	8	1	6	3	8	7	1	6	3
HzS		Human	Blood	Blood	Italy	Europe	GG II-a			MST18	MST database								3	8	1	6	3	4	7	9	6	3
II-1A		Tick	Dermacentor Marginatus		Slovak Republic	Europe	GG II-a			MST23	MST database								3	8	1	6	3	8	7	9	6	3
Innsbruck	1991	Goat			Austria	Europe	GG II-a	QpH1	0017	MST18	MLVA-bank	Cb#030	3	9	3	3	4	3	3	8	1	6	3	4	7	9	6	3
Irkutsk		Tick	Dermacentor Nuttalii		Russia	Asia	GG II-a			MST23	MST database								3	8	1	6	3	8	7	9	6	3
IXO		Tick			Slovak Republic	Europe	GG II-a		0017	MST23	Svranka-2006		?	9	3	3	4	3	3	8	1	6	3	8	7	9	6	3
K-261-Louga		Cattle	Milk		Russia	Asia	GG II-a			MST23	MST database								3	8	1	6	3	8	7	9	6	3
Kazakhstan-4		Fly	na		Kazakhstan	Central Asia	GG II-a			MST25	MST database								3	8	1	6	3	4	7	9	7	3
Kazakhstan-5		Tick	Dermacentor Hirundinus		Kazakhstan	Central Asia	GG II-a			MST23	MST database								3	8	1	6	3	8	7	9	6	3
Kazakhstan-6		Tick	Dermacentor Marginatus		Kazakhstan	Central Asia	GG II-a			MST23	MST database								3	8	1	6	3	8	7	9	6	3
L		Tick			Slovak Republic	Europe	GG II-a		0017		Svranka-2006		?	9	3	3	4	3
L35		Human		unknown	Slovak Republic	Europe	GG II-a		0017		Svranka-2006		?	9	3	3	4	3
Louga-1		Bed Bug	Cimex Lecturalius		Russia	Asia	GG II-a			MST23	MST database								3	8	1	6	3	8	7	9	6	3
Louga-2		Tick	Ixodes Ricinus		Russia	Asia	GG II-a			MST23	MST database								3	8	1	6	3	8	7	9	6	3
Louga-3		Tick	Ixodes Ricinus		Russia	Asia	GG II-a			MST23	MST database								3	8	1	6	3	8	7	9	6	3
Louga-rodent		Rodent	Viscera		Russia	Asia	GG II-a			MST23	MST database								3	8	1	6	3	8	7	9	6	3
LUGA		Mouse			Russia	Asia	GG II-a		0017		Svranka-2006		?	9	3	3	4	3
Lunge Kalb	2003	Cattle			Germany	Europe	GG II-a	QpH1	0015		MLVA-bank		3	9	3	3	4	4
M44	1945	Human	Blood	Blood	Italy	Europe	GG II-a	QpH1	0020	MST25	in silico		3	9	3	3	4	2	3	8	1	6	3	4	7	9	7	3
Mb01626/11	2011	Sheep			Germany	Europe	GG II-a	QpH1	0015		MLVA-bank		3	9	3	3	4	4
Mb01770/11	2011	Sheep			Germany	Europe	GG II-a	QpH1	0015		MLVA-bank		3	9	3	3	4	4
Mongolia-1		Tick	Dermacentor Silvarum		Mongolia	East Asia	GG II-a			MST23	MST database								3	8	1	6	3	8	7	9	6	3
Mongolia-2		Tick	Dermacentor Nuttalli		Mongolia	East Asia	GG II-a			MST23	MST database								3	8	1	6	3	8	7	9	6	3
Moyale-1	2011-14	Tick	Am. Coharensis		Ethiopia	Africa	GG II-a			MST18	Kumsa-2015								3	8	1	6	3	4	7	9	6	3
Moyale-2	2011-14	Tick	Am. gemma		Ethiopia	Africa	GG II-a			MST18	Kumsa-2015								3	8	1	6	3	4	7	9	6	3
Moyale-3	2011-14	Tick	Rh. Pulcellus		Ethiopia	Africa	GG II-a			MST18	Kumsa-2015								3	8	1	6	3	4	7	9	6	3
Moyale-4	2011-14	Tick	Hy m. rufipes		Ethiopia	Africa	GG II-a			MST18	Kumsa-2015								3	8	1	6	3	4	7	9	6	3
München	1969	Sheep			Germany	Europe	GG II-a	QpH1	0015		MLVA-bank		3	9	3	3	4	4	3	8	1	6	3	4	7	9	6	3
Nr. 2863	2009	Goat	Vaginal Swab		Germany	Europe	GG II-a	QpH1	0015		MLVA-bank		3	9	3	3	4	4
Nr. 2865	2009	Goat	Milk		Germany	Europe	GG II-a	QpH1	0015		MLVA-bank		3	9	3	3	4	4
Oufa-1		Human	Blood	Blood	Russia	Asia	GG II-a			MST23	MST database								3	8	1	6	3	8	7	9	6	3
Oufa-2		Sheep	Placenta		Russia	Asia	GG II-a			MST23	MST database								3	8	1	6	3	8	7	9	6	3
Poing 1	2009	Sheep	afterbirth material		Germany	Europe	GG II-a	QpH1	0015		MLVA-bank		3	9	3	3	4	4
Poing 3	2009	Sheep	afterbirth material		Germany	Europe	GG II-a	QpH1	0015		MLVA-bank		3	9	3	3	4	4
Poing 6	2009	Sheep	afterbirth material		Germany	Europe	GG II-a	QpH1	0015		MLVA-bank		3	9	3	3	4	4
Poing 8	2009	Sheep	afterbirth material		Germany	Europe	GG II-a	QpH1	0015		MLVA-bank		3	9	3	3	4	4
Rijswijk		unknown			Slovak Republic	Europe	GG II-a		0026		Svranka-2006		?	9	3	3	6	3
RSA331	1945	Human	Blood	Blood	Italy	Europe	GG II-a	QpH1	0017	MST18	in silico		3	9	3	3	4	3	3	8	1	6	3	4	7	9	6	3
Russet-mouse		Lemur	Viscera		Russia	Asia	GG II-a			MST23	MST database								3	8	1	6	3	8	7	9	6	3
S 3577/00	2001	Sheep			Germany	Europe	GG II-a	QpH1	0015		MLVA-bank		3	9	3	3	4	4
Sample 207	2014	Sheep			France	Europe	GG II-a		0019		MLVA-bank		3	8	3	3	4	4
Sample 249	2012	Sheep			France	Europe	GG II-a		0029		MLVA-bank		3	8	3	3	4	6
Soyta	1965	Cattle			Switzerland	Europe	GG II-a	QpH1	0020		MLVA-bank		3	9	3	3	4	2
Stamm "M"	2001	Cattle			Germany	Europe	GG II-a	QpH1	0015		MLVA-bank		3	9	3	3	4	4
TH393	2009	Sheep	Vaginal Swab		Germany	Europe	GG II-a	QpRS	0015		MLVA-bank		3	9	3	3	4	4
TH449	2009	Goat	Vaginal Swab		Germany	Europe	GG II-a	QpH1	0015		MLVA-bank		3	9	3	3	4	4
TH468	2009	Goat	Vaginal Swab		Germany	Europe	GG II-a	QpH1	0015		MLVA-bank		3	9	3	3	4	4
TH512	2009	Sheep	Vaginal Swab		Germany	Europe	GG II-a	QpH1	0015		MLVA-bank		3	9	3	3	4	4
TH518	2009	Goat	Milk		Germany	Europe	GG II-a	QpH1	0015		MLVA-bank		3	9	3	3	4	4
TH609	2009	Goat	Vaginal Swab		Germany	Europe	GG II-a	QpH1	0015		MLVA-bank		3	9	3	3	4	4
TH641	2009	Goat	Vaginal Swab		Germany	Europe	GG II-a	QpH1	0015		MLVA-bank		3	9	3	3	4	4
Uzbekistan		Cattle	Placenta		Uzbekistan	Central Asia	GG II-a			MST23	MST database								3	8	1	6	3	8	7	9	6	3
V 219	2004	Sheep	Placenta		Germany	Europe	GG II-a	QpH1	0015		MLVA-bank		3	9	3	3	4	4
V 225	2004	Sheep	Placenta		Germany	Europe	GG II-a	QpH1	0015		MLVA-bank		3	9	3	3	4	4
V 241	2004	Sheep	Placenta		Germany	Europe	GG II-a	QpH1	0015		MLVA-bank		3	9	3	3	4	4
V 25/03	2003	Sheep			Germany	Europe	GG II-a	QpH1	0015		MLVA-bank		3	9	3	3	4	4
V 88/03	2003	Sheep			Germany	Europe	GG II-a	QpH1	0015		MLVA-bank		3	9	3	3	4	4
Vologda-2		Human	Blood	Blood	Russia	Asia	GG II-a			MST23	MST database								3	8	1	6	3	8	7	9	6	3
Wdk 1188	1999	Sheep			Germany	Europe	GG II-a	QpH1	0018		MLVA-bank		3	9	3	3	5	4
Wdk 2932	1998	Goat			Germany	Europe	GG II-a	QpH1	0015		MLVA-bank		3	9	3	3	4	4
Wdk 299	2004	Goat			Germany	Europe	GG II-a	QpH1	0015		MLVA-bank		3	9	3	3	4	4
Wdk 4679, Stamm 14A	1998	Sheep			Germany	Europe	GG II-a	QpH1	0018		MLVA-bank		3	9	3	3	5	4
Wdk 4680, Stamm 14B	1998	Sheep			Germany	Europe	GG II-a	QpH1	0018		MLVA-bank		3	9	3	3	5	4
Wdk 48224-37	2001	Sheep			Germany	Europe	GG II-a	QpH1	0015		MLVA-bank		3	9	3	3	4	4
Yabelo1	2011-14	Tick	Am. gemma		Ethiopia	Africa	GG II-a			MST18	Kumsa-2015								3	8	1	6	3	4	7	9	6	3
Yabelo2	2011-14	Tick	Rh. Pulcellus		Ethiopia	Africa	GG II-a			MST18	Kumsa-2015								3	8	1	6	3	4	7	9	6	3
Z 104/94	1994	Sheep			Germany	Europe	GG II-a	QpH1	0018		MLVA-bank	Cb#053	3	9	3	3	5	4
Z 11	1998	Tick			Germany	Europe	GG II-a	QpH1	0015		MLVA-bank		3	9	3	3	4	4
Z 346/99	1999	Sheep	abortion material		Germany	Europe	GG II-a	QpH1	0015		MLVA-bank		3	9	3	3	4	4
Z 3464/92	1992	Goat			Germany	Europe	GG II-a	QpH1	0015		MLVA-bank	Cb#051	3	9	3	3	4	4
Z 3468-5/92	1992	Sheep			Germany	Europe	GG II-a	QpH1	0015		MLVA-bank		3	9	3	3	4	4
Z 3478/92	1992	Sheep			Germany	Europe	GG II-a	QpH1	0015		MLVA-bank		3	9	3	3	4	4
Z 349-36/94	1994	Sheep			Germany	Europe	GG II-a	QpH1	0015	MST18	MLVA-bank	Cb#055	3	9	3	3	4	4
Z 4313/93	1993	Sheep			Germany	Europe	GG II-a	QpH1	0015		MLVA-bank	Cb#052	3	9	3	3	4	4
Z 4485/93	1993	Sheep			Germany	Europe	GG II-a	QpH1	0015		MLVA-bank		3	9	3	3	4	4
Z 5a	1998	Tick			Germany	Europe	GG II-a	QpH1	0015		MLVA-bank		3	9	3	3	4	4
Z3464/92		Goat	Placenta		Germany	Europe	GG II-a			MST18	MST database								3	8	1	6	3	4	7	9	6	3
Z349-36/96	1994	Sheep	Placenta		Germany	Europe	GG II-a		0015	MST18	in silico		3	9	3	3	4	4	3	8	1	6	3	4	7	9	6	3
Z4488		Sheep	Placenta		Germany	Europe	GG II-a			MST18	MST database								3	8	1	6	3	4	7	9	6	3
Zam	1983	Cattle	Placenta		Poland	Europe	GG II-a		0028	MST18	MLVA-bank	2009Chmielewski#005	3	8	3	3	5	4	3	8	1	6	3	4	7	9	6	3
543	2010	Human	Aorta tissue	Tissue	Netherlands	Europe	GG II-b		0034		MLVA-bank	20100705CWZ103	3	11	3	3	7	7
592	2010	Human	Plasma	Blood	Netherlands	Europe	GG II-b		0031		MLVA-bank	20100705CWZ102	3	11	3	3	7	8
602	2009	Goat			Netherlands	Europe	GG II-b	QpH1	0034	MST33	in silico		?	11	3	3	?	7	na	5	1	6	5	9	9	4	3	2
1856	2010	Human	Vascular prosthesis	Tissue	Netherlands	Europe	GG II-b		0034		MLVA-bank	20100705CWZ101	3	11	3	3	7	7
2100	2010	Human	Abscess fluid	Abscess Fluid	Netherlands	Europe	GG II-b		0034		MLVA-bank	20100705CWZ099	3	11	3	3	7	7
90427		Human	Sputum	Sputum	Netherlands	Europe	GG II-b			MST33	MST database								7	5	1	6	5	9	9	4	3	2
90608		Human	Sputum	Sputum	Netherlands	Europe	GG II-b			MST33	MST database								7	5	1	6	5	9	9	4	3	2
9003262		Goat	Placenta		Netherlands	Europe	GG II-b		0034	MST33	MLVA-bank	20100705CWZ085	3	11	3	3	7	7	7	5	1	6	5	9	9	4	3	2
42785537	2010	Human	Heart Valve	Tissue	Netherlands	Europe	GG II-b	QpH1	0034	MST33	in silico		?	11	3	3	?	7	7	5	1	6	5	9	9	4	3	2
2040132762	2012	Human	Pus	Wound fluid	Netherlands	Europe	GG II-b		0034	MST33	MLVA-bank	20120511CWZ017	5	11	3	3	9	7	7	5	1	6	5	9	9	4	3	2
2040132769	2012	Human			Netherlands	Europe	GG II-b		0034	MST33	MLVA-bank	20120511CWZ018	3	11	3	3	7	7	7	5	1	6	5	9	9	4	3	2
00722-28712	2010	Human	Serum	Blood	Netherlands	Europe	GG II-b		0034		MLVA-bank	20101011CWZ104	3	11	3	3	7	7
00928-49476	2010	Human	Serum	Blood	Netherlands	Europe	GG II-b		0034		MLVA-bank	20101011CWZ106	3	11	3	3	7	7
01001-50786	2010	Human	Serum	Blood	Netherlands	Europe	GG II-b		0034		MLVA-bank	20101011CWZ105	3	11	3	3	7	7
09E070891	2009	Human	BAL Fluid	BAL fluid	Netherlands	Europe	GG II-b		0034	MST33	MLVA-bank	20090713CWZ050	3	11	3	3	7	7	7	5	1	6	5	9	9	4	3	2
09E080053	2009	Human	BAL Fluid	BAL fluid	Netherlands	Europe	GG II-b		0037		MLVA-bank	20090713CWZ072	3	10	3	3	7	7
09M9073375	2009	Human	Heart Valve	Tissue	Netherlands	Europe	GG II-b		0034		MLVA-bank	20100121CWZ078	3	11	3	3	7	7
13A	2008	Sheep	Vaginal Swabs		Netherlands	Europe	GG II-b		0031	MST33	MLVA-bank	20090106CWZ001	3	11	3	3	7	8	7	5	1	6	5	9	9	4	3	2
1504 (JBZ)	2008	Human	Aortic Heart Valve	Tissue	Netherlands	Europe	GG II-b		0031	MST33	MLVA-bank	20100705CWZ084	3	11	3	3	7	8	7	5	1	6	5	9	9	4	3	2
1638Cbc2		Goat			France	Europe	GG II-b		0034	MST33	MLVA-bank	20120511CWZ002	3	11	3	3	7	7	7	5	1	6	5	9	9	4	3	2
19A	2008	Sheep	Vaginal Swab		Netherlands	Europe	GG II-b		0031	MST33	MLVA-bank	20090106CWZ002	3	11	3	3	7	8	7	5	1	6	5	9	9	4	3	2
21A	2008	Sheep	Vaginal Swab		Netherlands	Europe	GG II-b		0031	MST33	MLVA-bank	20090106CWZ003	3	11	3	3	7	8	7	5	1	6	5	9	9	4	3	2
23A	2008	Sheep	Throat swabs		Netherlands	Europe	GG II-b		0031	MST33	MLVA-bank	20090106CWZ004	3	11	3	3	7	8	7	5	1	6	5	9	9	4	3	2
24A	2008	Sheep	Throat swab		Netherlands	Europe	GG II-b		0031	MST33	MLVA-bank	20090106CWZ005	3	11	3	3	7	8	7	5	1	6	5	9	9	4	3	2
25A	2008	Sheep	Throat swab		Netherlands	Europe	GG II-b		0031	MST33	MLVA-bank	20090106CWZ006	3	11	3	3	7	8	7	5	1	6	5	9	9	4	3	2
598 (JBZ)	2010	Human	Thrombus	Blood	Netherlands	Europe	GG II-b		0034		MLVA-bank	20100705CWZ083	3	11	3	3	7	7
8014160-2	2009	Goat	Placenta		Netherlands	Europe	GG II-b		0034	MST33	MLVA-bank	20100705CWZ087	3	11	3	3	7	7
80509-02908	2008	Human	Plasma	Blood	Netherlands	Europe	GG II-b		0035		MLVA-bank	20090106CWZ008	6	13	3	3	7	8
80514-03681	2008	Human	Sputum	Sputum	Netherlands	Europe	GG II-b		0036		MLVA-bank	20090106CWZ018	6	11	4	3	7	7
80520-04183	2008	Human	Plasma	Blood	Netherlands	Europe	GG II-b		0034		MLVA-bank	20090106CWZ015	6	11	3	3	7	7
80610-07410	2008	Human	Urine	Urine	Netherlands	Europe	GG II-b		0034		MLVA-bank	20090106CWZ012	6	11	3	3	7	7
80610-07411	2008	Human	Throat swab	Throat swab	Netherlands	Europe	GG II-b		0034		MLVA-bank	20090106CWZ014	6	11	3	3	7	7
80617-08207	2008	Human	Sputum	Sputum	Netherlands	Europe	GG II-b		0034		MLVA-bank	20090106CWZ013	6	11	3	3	7	7
80623-08979	2008	Human	Throat swab	Throat swab	Netherlands	Europe	GG II-b		0032		MLVA-bank	20090106CWZ007	6	11	3	3	7	8
81001-28760	2008	Human	Serum	Blood	Netherlands	Europe	GG II-b		0034		MLVA-bank	20090106CWZ032	6	11	3	3	7	7
90401-70433	2009	Human	BAL Fluid	BAL fluid	Netherlands	Europe	GG II-b		0031		MLVA-bank	20090106CWZ042	3	11	3	3	7	8
90427-78525	2009	Human	Sputum	Sputum	Netherlands	Europe	GG II-b		0034	MST33	MLVA-bank	20090713CWZ066	3	11	3	3	7	7	7	5	1	6	5	9	9	4	3	2
90520-84991	2009	Human	BAL Fluid	BAL fluid	Netherlands	Europe	GG II-b		0034		MLVA-bank	20090713CWZ064	3	11	3	3	7	7
90608-91035	2009	Human	Sputum	Sputum	Netherlands	Europe	GG II-b		0034	MST33	MLVA-bank	20090713CWZ063	3	11	3	3	7	7	7	5	1	6	5	9	9	4	3	2
B624808	2009	Human	Sputum	Sputum	Netherlands	Europe	GG II-b		0034	MST33	MLVA-bank	20090713CWZ052	3	11	3	3	7	7	7	5	1	6	5	9	9	4	3	2
B625918	2009	Human	Sputum	Sputum	Netherlands	Europe	GG II-b		0034		MLVA-bank	20090713CWZ053	3	11	3	3	7	7
B626149	2009	Human	Sputum	Sputum	Netherlands	Europe	GG II-b		0034	MST33	MLVA-bank	20090713CWZ054	3	11	3	3	7	7	7	5	1	6	5	9	9	4	3	2
B626151	2009	Human	Sputum	Sputum	Netherlands	Europe	GG II-b		0034		MLVA-bank	20090713CWZ055	3	11	3	3	7	7
B627833 (Q056)	2009	Human	BAL Fluid	BAL fluid	Netherlands	Europe	GG II-b		0031		MLVA-bank	20090713CWZ056	4	11	3	3	8	8	7	5	1	6	5	9	9	4	3	2
B633881	2009	Human	Sputum	Sputum	Netherlands	Europe	GG II-b		0034	MST33	MLVA-bank	20090713CWZ057	3	11	3	3	7	7	7	5	1	6	5	9	9	4	3	2
Cb_D10	2016	Goat	Placenta		United Kingdom	Europe	GG II-b		0034	MST33	in silico		?	11	3	3	?	7	7	5	1	6	5	9	9	4	3	2
Cb_D8	2016	Goat	Placenta		United Kingdom	Europe	GG II-b		0034	MST33	in silico		?	11	3	3	?	7	7	5	1	6	5	9	9	4	3	2
CB102		Human	Valvular Prosthesis		France	Europe	GG II-b			MST15	MST database								7	5	1	6	5	6	9	4	3	2
CB125		Human	Heart Valve	Tissue	France	Europe	GG II-b			MST33	MST database								7	5	1	6	5	9	9	4	3	2
CB140		Human	Heart Valve	Tissue	France	Europe	GG II-b			MST33	MST database								7	5	1	6	5	9	9	4	3	2
CB143		Human	Heart Valve	Tissue	France	Europe	GG II-b			MST33	MST database								7	5	1	6	5	9	9	4	3	2
CB143b		Human	Heart Valve	Tissue	France	Europe	GG II-b			MST46	MST database								7	5	2	4	5	9	9	4	3	2
CB157		Human	Blood	Blood	France	Europe	GG II-b			MST33	MST database								7	5	1	6	5	9	9	4	3	2
CB163		Human	Blood	Blood	France	Europe	GG II-b			MST33	MST database								7	5	1	6	5	9	9	4	3	2
CB174		Human	Heart Valve	Tissue	Reunion	Indian Ocean	GG II-b			MST33	MST database								7	5	1	6	5	9	9	4	3	2
CB59	1996	Human	Left iliac wall	Tissue	France	Europe	GG II-b			MST33	MST database								7	5	1	6	5	9	9	4	3	2
CB74	1998	Human	Valvular Prosthesis	Tissue	France	Europe	GG II-b			MST33	MST database								7	5	1	6	5	9	9	4	3	2
CB80	1999	Human	Node	Lymph Node	France	Europe	GG II-b			MST33	MST database								7	5	1	6	5	9	9	4	3	2
CB85	1999	Human	Blood	Blood	France	Europe	GG II-b			MST33	MST database								7	5	1	6	5	9	9	4	3	2
CbBEC1 (CAP3)	2012	Goat			Belgium	Europe	GG II-b		0034		Mori-2013		?	11	3	3	?	7
CbCVIC1	2010	Goat			Netherlands	Europe	GG II-b	QpH1	0180	MST33	in silico		?	11	3	3	?	3	7	5	1	6	5	9	9	4	3	2
E070891		Human	Bronchoalveolar Lavage	BAL fluid	Netherlands	Europe	GG II-b			MST33	MST database								7	5	1	6	5	9	9	4	3	2
EV-Cb_C13		Goat	abortion material		Germany	Europe	GG II-b		0031	MST33	in silico		?	11	3	3	?	8	7	5	1	6	5	9	9	4	3	2
Farm 1	>2009	Goat	Milk		Belgium	Europe	GG II-b		0034		Boarbi-2014		?	11	3	3	?	7
Farm 12	>2009	Goat	Milk		Belgium	Europe	GG II-b		0034		Boarbi-2014		?	11	3	3	?	7
Farm 3	>2009	Goat	Milk		Belgium	Europe	GG II-b		0034		Boarbi-2014		?	11	3	3	?	7
Farm 4	>2009	Goat	Milk		Belgium	Europe	GG II-b		0034		Boarbi-2014		?	11	3	3	?	7
Farm 5	>2009	Goat	Milk		Belgium	Europe	GG II-b		0034		Boarbi-2014		?	11	3	3	?	7
Fr015		Human	Heart Valve	Tissue	France	Europe	GG II-b			MST33	MST database								7	5	1	6	5	9	9	4	3	2
Fr051		Human	Heart Valve	Tissue	France	Europe	GG II-b			MST33	MST database								7	5	1	6	5	9	9	4	3	2
geit 11	2008	Goat	Vaginal Swabs		Netherlands	Europe	GG II-b		0034	MST33	MLVA-bank	20090106CWZ040	3	11	3	3	7	7	7	5	1	6	5	9	9	4	3	2
geit 13	2008	Goat	Vaginal Swabs		Netherlands	Europe	GG II-b		0034	MST33	MLVA-bank	20090106CWZ041	3	11	3	3	7	7	7	5	1	6	5	9	9	4	3	2
geit 9	2008	Goat	Vaginal Swabs		Netherlands	Europe	GG II-b		0034	MST33	MLVA-bank	20090106CWZ039	3	11	3	3	7	7	7	5	1	6	5	9	9	4	3	2
Goat2	2009	Goat	Placenta		Netherlands	Europe	GG II-b		0034		Tilburg-2012_a		3	11	3	3	7	7
Goat3	2009	Goat	Placenta		Netherlands	Europe	GG II-b		0034		Tilburg-2012_a		3	11	3	3	7	7
Goats_1	2008	Goat	Placenta		Netherlands	Europe	GG II-b		0034		Tilburg-2012_a		3	11	3	3	7	7
M.IE 74	1998	Human	Aortic Heart Valve prosthesis	Tissue	France	Europe	GG II-b		0031	MST33	MLVA-bank	20090317Frankrijk015	3	11	3	3	7	8
N.IE./GG. 80	1999	Human	Right cervical ganglion	Tissue	France	Europe	GG II-b		0034	MST33	MLVA-bank	20090317Frankrijk034	3	11	3	3	7	7
NL-1a	2009	Goat	Placenta		Netherlands	Europe	GG II-b		0201		MLVA-bank		9	13	3	3	?	7
NL3262	2009	Goat	Placenta		Netherlands	Europe	GG II-b		0034	MST33	in silico		?	11	3	3	?	7	7	5	1	6	5	9	9	4	3	2
NLhu3345937	2010	Human	Heart Valve	Tissue	Netherlands	Europe	GG II-b	QpH1	0180	MST33	in silico		?	10	3	3	?	3	7	5	1	6	5	9	9	4	3	2
NL-Limburg	2009	Human	Aortic Aneurism	Blood	Netherlands	Europe	GG II-b		0034	MST33	in silico		?	11	3	3	?	7	7	5	1	6	5	9	9	4	3	2
Ott	2008	Human	BAL Fluid	BAL fluid	Netherlands	Europe	GG II-b		0034		MLVA-bank	20090106CWZ034	6	11	3	3	7	7
Q007	2008	Human	Throat swab	Throat swab	Netherlands	Europe	GG II-b		0032		Tilburg-2012_a		6	11	3	3	7	8
Q008	2008	Human	Plasma	Blood	Netherlands	Europe	GG II-b		0035		Tilburg-2012_a		6	13	3	3	7	8
Q011	2008	Human	Throat swab	Throat swab	Netherlands	Europe	GG II-b		0034		Tilburg-2012_a		?	11	3	3	?	7
Q012	2008	Human	Urine	Urine	Netherlands	Europe	GG II-b		0034		Tilburg-2012_a		6	11	3	3	7	7
Q013	2008	Human	Sputum	Sputum	Netherlands	Europe	GG II-b		0034		Tilburg-2012_a		6	11	3	3	7	7
Q014	2008	Human	Throat swab	Throat swab	Netherlands	Europe	GG II-b		0034		Tilburg-2012_a		6	11	3	3	7	7
Q015	2008	Human	Plasma	Blood	Netherlands	Europe	GG II-b		0034		Tilburg-2012_a		6	11	3	3	7	7
Q018	2008	Human	Sputum	Sputum	Netherlands	Europe	GG II-b		0036		Tilburg-2012_a		6	11	4	3	7	7
Q032	2008	Human	Serum	Blood	Netherlands	Europe	GG II-b		0034		Tilburg-2012_a		6	11	3	3	7	7
Q033	2007	Human	Serum	Blood	Netherlands	Europe	GG II-b		0034		Tilburg-2012_a		6	11	3	3	7	7
Q034	2008	Human	BAL Fluid	BAL fluid	Netherlands	Europe	GG II-b		0034		Tilburg-2012_a		6	11	3	3	7	7
Q042	2009	Human	BAL Fluid	BAL fluid	Netherlands	Europe	GG II-b		0031		Tilburg-2012_a		3	11	3	3	7	8
Q050	2009	Human	BAL Fluid	BAL fluid	Netherlands	Europe	GG II-b		0034		Tilburg-2012_a		3	11	3	3	7	7
Q052	2009	Human	Sputum	Sputum	Netherlands	Europe	GG II-b		0034		Tilburg-2012_a		3	11	3	3	7	7
Q053	2009	Human	Sputum	Sputum	Netherlands	Europe	GG II-b		0034		Tilburg-2012_a		3	11	3	3	7	7
Q054	2009	Human	Sputum	Sputum	Netherlands	Europe	GG II-b		0034		Tilburg-2012_a		3	11	3	3	7	7
Q055	2009	Human	Sputum	Sputum	Netherlands	Europe	GG II-b		0034		Tilburg-2012_a		3	11	3	3	7	7
Q057	2009	Human	Sputum	Sputum	Netherlands	Europe	GG II-b		0034		Tilburg-2012_a		3	11	3	3	7	7
Q063	2009	Human	Sputum	Sputum	Netherlands	Europe	GG II-b		0034		Tilburg-2012_a		3	11	3	3	7	7
Q064	2009	Human	BAL Fluid	BAL fluid	Netherlands	Europe	GG II-b		0034		Tilburg-2012_a		3	11	3	3	7	7
Q066	2009	Human	Sputum	Sputum	Netherlands	Europe	GG II-b		0034		Tilburg-2012_a		3	11	3	3	7	7
Q072	2009	Human	BAL Fluid	BAL fluid	Netherlands	Europe	GG II-b		0037		Tilburg-2012_a		3	10	3	3	7	7
Q074	2009	Human	Wound fluid	Wound fluid	Netherlands	Europe	GG II-b		0034		Tilburg-2012_a		3	11	3	3	7	7
Q076	2009	Human	Aorta Heart Valve	Tissue	Netherlands	Europe	GG II-b		0034		Tilburg-2012_a		3	11	3	3	7	7
Q078	2009	Human	Aorta Heart Valve	Tissue	Netherlands	Europe	GG II-b		0034		Tilburg-2012_a		3	11	3	3	7	7
Q083	2010	Human	Thrombus	Blood	Netherlands	Europe	GG II-b		0034		Tilburg-2012_a		3	11	3	3	7	7
Q084	2008	Human	Aorta Heart Valve	Tissue	Netherlands	Europe	GG II-b		0031		Tilburg-2012_a		3	11	3	3	7	8
Q098	2010	Human	Abscess fluid	Abscess Fluid	Netherlands	Europe	GG II-b		0034		Tilburg-2012_a		?	11	3	3	?	7
Q099	2010	Human	Abscess fluid	Abscess Fluid	Netherlands	Europe	GG II-b		0034		Tilburg-2012_a		3	11	3	3	7	7
Q100	2010	Human	Wound fluid	Wound fluid	Netherlands	Europe	GG II-b		0037		Tilburg-2012_a		?	?	3	3	?	7
Q101	2010	Human	Vascular prosthesis	Tissue	Netherlands	Europe	GG II-b		0034		Tilburg-2012_a		3	11	3	3	7	7
Q102	2010	Human	Plasma	Blood	Netherlands	Europe	GG II-b		0031		Tilburg-2012_a		3	11	3	3	7	8
Q103	2010	Human	Aorta tissue	Tissue	Netherlands	Europe	GG II-b		0034		Tilburg-2012_a		3	11	3	3	7	7
Q104	2010	Human	Serum	Blood	Netherlands	Europe	GG II-b		0034		Tilburg-2012_a		3	11	3	3	7	7
Q107	2010	Human	Aorta Heart Valve	Tissue	Netherlands	Europe	GG II-b		0034		Tilburg-2012_a		3	11	3	3	7	7
Q540	2014	Goat	Placenta		United Kingdom	Europe	GG II-b		0034	MST33	in silico		?	11	3	3	?	7	7	5	1	6	5	9	9	4	3	2
Rund 76	2011	Cattle	Placenta		Netherlands	Europe	GG II-b		0034	MST33	MLVA-bank	20120511CWZ008	3	11	3	3	7	7	7	5	1	6	5	9	9	4	3	2
Sample 200	2013	Goat			France	Europe	GG II-b		0034		Joulie-2017		?	11	3	3	8	7
Sample 200a	2013	Goat			France	Europe	GG II-b		0034		Joulie-2017		?	11	3	3	?	7
Sample 201	2013	Goat			France	Europe	GG II-b		0034		Joulie-2017		?	11	3	3	9	7
Sample 203	2013	Cattle			France	Europe	GG II-b		0034		Joulie-2017		?	11	3	3	?	7
Sample 208	2013	Cattle			France	Europe	GG II-b		0034		Joulie-2017		?	11	3	3	?	7
Sample 226	2014	Goat			France	Europe	GG II-b		0034		Joulie-2017		?	11	3	3	?	7
Sample 227	2012	Goat			France	Europe	GG II-b		0034		Joulie-2017		?	11	3	3	?	7
Sample 227a	2012	Goat			France	Europe	GG II-b		0034		Joulie-2017		?	11	3	3	?	7
Sample 237	2013	Goat			France	Europe	GG II-b		0034		Joulie-2017		?	11	3	3	?	7
Sample 238	2013	Goat			France	Europe	GG II-b		0034		Joulie-2017		?	11	3	3	?	7
Sample 239	2010	Sheep			France	Europe	GG II-b		0034		Joulie-2017		?	11	3	3	?	7
Sample 240	2008	Sheep			France	Europe	GG II-b		0034		Joulie-2017		?	11	3	3	?	7
Sample 241	2014	Goat			France	Europe	GG II-b		0031		Joulie-2017		?	11	3	3	?	8
Sample 242	2015	Goat			France	Europe	GG II-b		0031		Joulie-2017		?	11	3	3	?	8
Sample 242a	2015	Goat			France	Europe	GG II-b		0031		Joulie-2017		?	11	3	3	?	8
Sample 242b	2015	Goat			France	Europe	GG II-b		0176		Joulie-2017		?	12	3	3	?	8
Sample 248	2013	Sheep			France	Europe	GG II-b		0034		Joulie-2017		?	11	3	3	?	7
Sample 250	2014	Goat			France	Europe	GG II-b		0034		Joulie-2017		?	11	3	3	?	7
Sample 250a	2014	Goat			France	Europe	GG II-b		0034		Joulie-2017		?	11	3	3	?	7
Sample 255	2014	Cattle			France	Europe	GG II-b		0034		Joulie-2017		5	11	3	3	?	7
Sample 256	2014	Sheep			France	Europe	GG II-b		0031		Joulie-2017		?	11	3	3	?	8
Sample 259	2015	Goat			France	Europe	GG II-b		0034		Joulie-2017		?	11	3	3	?	7
Sample 259a	2015	Goat			France	Europe	GG II-b		0034		Joulie-2017		?	11	3	3	?	7
Sample 259b	2015	Goat			France	Europe	GG II-b		0034		Joulie-2017		?	11	3	3	?	7
Sample 260	2014	Goat			France	Europe	GG II-b		0031		Joulie-2017		?	11	3	3	?	8
Sample 260a	2014	Goat			France	Europe	GG II-b		0031		Joulie-2017		?	11	3	3	?	8
Sample 260b	2014	Goat			France	Europe	GG II-b		0031		Joulie-2017		?	11	3	3	?	8
Sample 265	2015	Sheep			France	Europe	GG II-b		0031		Joulie-2017		5	11	3	3	?	8
Sample 266	2014	Goat			France	Europe	GG II-b		0034		Joulie-2017		5	11	3	3	?	7
Sample 266a	2014	Goat			France	Europe	GG II-b		0034		Joulie-2017		5	11	3	3	?	7
Sample 38a	2014	Goat			France	Europe	GG II-b		0031		Joulie-2017		?	11	3	3	?	8
Sample 38b	2014	Goat			France	Europe	GG II-b		0031		Joulie-2017		5	11	3	3	?	8
Sample 38c	2014	Goat			France	Europe	GG II-b		0031		Joulie-2017		?	11	3	3	7	8
Sample FR2		Goat			France	Europe	GG II-b		0036		Joulie-2017		?	11	4	3	?	7
Sample FR3		Goat			France	Europe	GG II-b		0033		Joulie-2017		?	11	4	3	?	8
SE.AN. 59	1996	Human	Left iliac wall	Tissue	France	Europe	GG II-b		0034	MST33	MLVA-bank	20090317Frankrijk051	3	11	3	3	7	7
TO.IE. 85	1999	Human	Blood	Blood	France	Europe	GG II-b		0034	MST33	MLVA-bank	20090317Frankrijk024	3	11	3	3	7	7
Unknown3		unknown			unknown	unknown	GG II-b			MST44	MST database								7	5	3	6	5	9	9	4	3	4
V09027671	2009	Human	Wound fluid	Wound fluid	Netherlands	Europe	GG II-b		0034		MLVA-bank	20100121CWZ074	3	11	3	3	7	7
V09028610	2009	Human	Aortic Heart Valve	Tissue	Netherlands	Europe	GG II-b		0034	MST33	MLVA-bank	20100121CWZ076	3	11	3	3	7	7	7	5	1	6	5	9	9	4	3	2
V10027445	2010	Human	Aorta Heart Valve	Tissue	Netherlands	Europe	GG II-b		0034	MST33	MLVA-bank	20101011CWZ107	3	11	3	3	7	7	7	5	1	6	5	9	9	4	3	2
X014160	2008	Goat	Vaginal Swabs		Netherlands	Europe	GG II-b		0034	MST33	MLVA-bank	20090106CWZ038	3	11	3	3	7	7	7	5	1	6	5	9	9	4	3	2
Z 3055/91	1991	Sheep	abortion material		Germany	Europe	GG II-b		0201	MST33	MLVA-bank	20100705CWZ082	9	13	3	3	7	7	7	5	1	6	5	9	9	4	3	2
Z 66/96	1996	Goat	abortion material		Germany	Europe	GG II-b		0202		MLVA-bank		6	13	3	3	5	7
113	2015	Sheep	Stomach content		Greece	Europe	GG II-c			MST32	Chochlakis-2018								3	5	1	6	5	4	5	12	3	2
390	2009	Goat			Portugal	Europe	GG II-c		0038		MLVA-bank	20111017POR003	1	11	2	3	7	3
685	2010	Goat			Spain	Europe	GG II-c		0044		Cumbassa-2015		1	11	2	3	2	3
747	2007	Goat			Portugal	Europe	GG II-c		0044		Cumbassa-2015		1	11	2	3	2	3
14/1	2017	Sheep	Cotyledon		Greece	Europe	GG II-c			MST32	Chochlakis-2018								3	5	1	6	5	4	5	12	3	2
0,08,00290,030	2008	Sheep	Faeces		Spain	Europe	GG II-c		0038		MLVA-bank	20110829SP043	1	11	2	3	7	3
0,08,01157,002	2008	Sheep	Vaginal Swab		Spain	Europe	GG II-c		0038		MLVA-bank	20110829SP036	1	11	2	3	7	3
0,08,07770,048	2008	Sheep	Aerosol		Spain	Europe	GG II-c		0038		MLVA-bank	20110829SP038	1	11	2	3	7	3
0,10,00045,001	2010	Goat	Placenta		Spain	Europe	GG II-c		0038	MST13	MLVA-bank	20110829SP001	1	11	2	3	7	3	3	5	1	6	5	4	5	5	3	2
0,10,05503,003	2010	Sheep	Placenta		Spain	Europe	GG II-c		0038		MLVA-bank	20110829SP034	1	11	2	3	7	3
0,11,00139,055	2011	Sheep	Aerosol		Spain	Europe	GG II-c		0038		MLVA-bank	20110829SP035	1	11	2	3	7	3
0,11,01510,023	2011	Sheep	Enviromental samples		Spain	Europe	GG II-c		0038		MLVA-bank	20110829SP039	1	11	2	3	7	3
0,11,02888	2011	Cattle	Individual Milk		Spain	Europe	GG II-c		0049	MST13	MLVA-bank	20110829SP020	6	11	2	3	9	3	3	5	1	6	5	4	5	5	3	2
0.05.02470.001	2005	Goat	Placenta		Spain	Europe	GG II-c		0038	MST13	MLVA-bank	20110829SP004	1	11	2	3	7	3	3	5	1	6	5	4	5	5	3	2
0.08.00863.016	2008	Sheep	Vaginal Swab		Spain	Europe	GG II-c		0038		MLVA-bank	20110829SP032	1	11	2	3	7	3
0.08.00863.018	2008	Sheep	Vaginal Swab		Spain	Europe	GG II-c		0038		MLVA-bank	20110829SP031	1	11	2	3	7	3
0.08.07666.059	2008	Sheep	Aerosol		Spain	Europe	GG II-c		0045		MLVA-bank	20110829SP030	1	11	2	3	7	2
0.09.00817.022	2009	Sheep	Vaginal Swab		Spain	Europe	GG II-c		0038	MST13	MLVA-bank	20110829SP033	1	11	2	3	7	3	3	5	1	6	5	4	5	5	3	2
09.05566.008.01	2009	Cattle	BTM		Spain	Europe	GG II-c		0038	MST13	MLVA-bank	20110829SP021	1	11	2	3	7	3	3	5	1	6	5	4	5	5	3	2
173a	2016	Sheep	Liver		Greece	Europe	GG II-c			MST32	Chochlakis-2018								3	5	1	6	5	4	5	12	3	2
173b	2016	Sheep	Stomach content		Greece	Europe	GG II-c			MST32	Chochlakis-2018								3	5	1	6	5	4	5	12	3	2
2014-PE-15890	2018	Goat	Placenta		Italy	Europe	GG II-c	QpH1	0042	MST32	in silico		?	13	2	3	?	3	3	5	1	6	5	4	5	12	3	2
685/1	2010	Goat			Spain	Europe	GG II-c		0038	MST13	MLVA-bank	20111017POR004	1	11	2	3	7	3	3	5	1	6	5	4	5	5	3	2
685/2	2010	Goat			Spain	Europe	GG II-c		0038		MLVA-bank	20111017POR005	1	11	2	3	7	3
747/2	2011	Goat			Portugal	Europe	GG II-c		0038		MLVA-bank		1	11	2	3	7	3
8931-f10		Cattle	Placenta		Germany	Europe	GG II-c			MST24	MST database								3	5	1	6	5	4	5	12	3	9
C1		Cattle	Individual Milk		Italy	Europe	GG II-c		0041	MST32	DiDomenico-2016		5	10	2	3	?	3	3	5	1	6	5	4	5	12	3	2
Cb_D2	2016	Goat	Placenta		United Kingdom	Europe	GG II-c			MST32	in silico								3	5	1	6	5	4	5	12	3	2
CB105		Human	Heart Valve	Tissue	France	Europe	GG II-c			MST12	MST database								3	5	1	6	5	4	5	4	3	2
Cb109	2002	Human	Aortic Heart Valve	Tissue	Germany	Europe	GG II-c	QpH1	0043	MST32	in silico		?	14	2	3	?	3	3	5	1	6	5	4	5	12	3	2
CB112		Human	Heart Valve	Tissue	Switzerland	Europe	GG II-c			MST12	MST database								3	5	1	6	5	4	5	4	3	2
CB120		Human	Blood	Blood	France	Europe	GG II-c			MST12	MST database								3	5	1	6	5	4	5	4	3	2
CB121		Human	Heart Valve	Tissue	Switzerland	Europe	GG II-c			MST12	MST database								3	5	1	6	5	4	5	4	3	2
CB126		Human	Heart Valve	Tissue	France	Europe	GG II-c			MST11	MST database								6	5	1	6	5	4	5	4	3	2
CB13		Human	Blood	Blood	France	Europe	GG II-c			MST11	MST database								6	5	1	6	5	4	5	4	3	2
CB130		Human	Blood	Blood	France	Europe	GG II-c			MST39	MST database								3	5	2	6	5	4	5	12	3	2
CB132		Human	Heart Valve	Tissue	Belgium	Europe	GG II-c			MST11	MST database								6	5	1	6	5	4	5	4	3	2
CB144		Human	Heart Valve	Tissue	Senegal	Africa	GG II-c			MST12	MST database								3	5	1	6	5	4	5	4	3	2
CB154		Human	Heart Valve	Tissue	Belgium	Europe	GG II-c			MST11	MST database								6	5	1	6	5	4	5	4	3	2
CB164		Human	Retrosternal Abscess	Tissue	France	Europe	GG II-c			MST12	MST database								3	5	1	6	5	4	5	4	3	2
CB171		Human	Aneurysm	Blood	France	Europe	GG II-c			MST12	MST database								3	5	1	6	5	4	5	4	3	2
CB177		Human	Heart Valve	Tissue	France	Europe	GG II-c			MST12	MST database								3	5	1	6	5	4	5	4	3	2
CB183		Human	Heart Valve	Tissue	France	Europe	GG II-c			MST12	MST database								3	5	1	6	5	4	5	4	3	2
CB184		Human	Aortic Biopsy	Blood	France	Europe	GG II-c			MST32	MST database								3	5	1	6	5	4	5	12	3	2
CB2		Human	Blood	Blood	France	Europe	GG II-c			MST13	MST database								3	5	1	6	5	4	5	5	3	2
CB33		Human	Heart Valve	Tissue	France	Europe	GG II-c			MST12	MST database								3	5	1	6	5	4	5	4	3	2
CB40	1993	Human	Heart Valve	Tissue	France	Europe	GG II-c			MST11	MST database								6	5	1	6	5	4	5	4	3	2
CB42	1993	Human	Valvular Prosthesis	Tissue	France	Europe	GG II-c			MST12	MST database								3	5	1	6	5	4	5	4	3	2
CB46	1993	Human	Valvular Prosthesis	Tissue	France	Europe	GG II-c			MST11	MST database								6	5	1	6	5	4	5	4	3	2
CB5	1990	Human	Plasma	Blood	France	Europe	GG II-c			MST12	MST database								3	5	1	6	5	4	5	4	3	2
CB52	1995	Human	Valvular Prosthesis	Tissue	France	Europe	GG II-c			MST12	MST database								3	5	1	6	5	4	5	4	3	2
CB55	1996	Human	Vegetation	Tissue	France	Europe	GG II-c			MST12	MLVA-bank								3	5	1	6	5	4	5	4	3	2
CB56	1995	Human	Heart Valve	Tissue	France	Europe	GG II-c			MST12	MST database								3	5	1	6	5	4	5	4	3	2
CB58	1995	Human	Spleen Abscess	Tissue	France	Europe	GG II-c			MST12	MST database								3	5	1	6	5	4	5	4	3	2
CB6		Human	Blood	Blood	France	Europe	GG II-c			MST12	MST database								3	5	1	6	5	4	5	4	3	2
CB69	1988	Environment	Vegetation		France	Europe	GG II-c			MST13	MST database								3	5	1	6	5	4	5	5	3	2
CB76		Human	Heart Valve	Tissue	France	Europe	GG II-c			MST12	MST database								3	5	1	6	5	4	5	4	3	2
CbC5		Sheep	Milk		France	Europe	GG II-c		0040		MLVA-bank	Cb#018	?	11	2	3	8	3
Ceglie_20	2011	Cattle	BTM		Italy	Europe	GG II-c		0046		Ceglie-2015		6	12	2	3	7	3
DC7	2011	Cattle	Individual Milk		Spain	Europe	GG II-c		0050	MST13	Astobiza-2012		6	11	2	3	4	3	3	5	1	6	5	4	5	5	3	2
DC8	2009	Cattle	BTM		Spain	Europe	GG II-c		0044	MST13	Astobiza-2012		1	11	2	3	2	3	3	5	1	6	5	4	5	5	3	2
G10		Goat	Lung		Italy	Europe	GG II-c			MST12	DiDomenico-2014								3	5	1	6	5	4	5	4	3	2
G2		Goat	Placenta		Italy	Europe	GG II-c		0048	MST32	DiDomenico-2014		9	10	2	3	?	3	3	5	1	6	5	4	5	12	3	2
G3		Goat	Lung		Italy	Europe	GG II-c		0039	MST32	DiDomenico-2014		?	12	2	3	?	3	3	5	1	6	5	4	5	12	3	2
G4		Goat	Brain		Italy	Europe	GG II-c		0041	MST32	DiDomenico-2015		?	10	2	3	?	3	3	5	1	6	5	4	5	12	3	2
G5		Goat	Vaginal Swab		Italy	Europe	GG II-c		0041	MST32	DiDomenico-2020		?	10	2	3	?	3	3	5	1	6	5	4	5	12	3	2
G6		Goat	Spleen		Italy	Europe	GG II-c		0041	MST32	DiDomenico-2021		?	10	2	3	?	3	3	5	1	6	5	4	5	12	3	2
G7		Goat	liver		Italy	Europe	GG II-c		0040	MST32	DiDomenico-2022		8	11	2	3	?	3	3	5	1	6	5	4	5	12	3	2
G8		Goat	Spleen		Italy	Europe	GG II-c		0048	MST32	DiDomenico-2023		?	10	2	3	9	3	3	5	1	6	5	4	5	12	3	2
G9		Goat	Lung		Italy	Europe	GG II-c		0041	MST32	DiDomenico-2024		?	10	2	3	?	3	3	5	1	6	5	4	5	12	3	2
Galiero_12		Sheep	Cheese		Italy	Europe	GG II-c			MST32	Galiero-2016								3	5	1	6	5	4	5	12	3	2
Galiero_1F		Goat	Cheese		Italy	Europe	GG II-c			MST12	Galiero-2016								3	5	1	6	5	4	5	4	3	2
Galiero_49		Sheep	Cheese		Italy	Europe	GG II-c			MST12	Galiero-2016								3	5	1	6	5	4	5	4	3	2
Galiero_55		Sheep	Cheese		Italy	Europe	GG II-c			MST32	Galiero-2016								3	5	1	6	5	4	5	12	3	2
Galiero_70		Sheep	Cheese		Italy	Europe	GG II-c			MST12	Galiero-2016								3	5	1	6	5	4	5	4	3	2
Goat 685	2010	Goat	Foetal liver		Portugal	Europe	GG II-c		0044	MST13	Santos-2012		1	11	2	3	2	3	3	5	1	6	5	4	5	5	3	2
Goat 747	2011	Goat	Foetal liver		Portugal	Europe	GG II-c		0044		Santos-2012		1	11	2	3	2	3
Gt1	2010	Goat	Placenta		Spain	Europe	GG II-c		0044	MST13	Astobiza-2012		1	11	2	3	2	3	3	5	1	6	5	4	5	5	3	2
Gt4	2005	Goat	Placenta		Spain	Europe	GG II-c		0044	MST13	Astobiza-2012		1	11	2	3	2	3	3	5	1	6	5	4	5	5	3	2
JL	2007	Human	Heart Valve	Tissue	Portugal	Europe	GG II-c		0038	MST13	MLVA-bank	20111017POR012	1	11	2	3	7	3	3	5	1	6	5	4	5	5	3	2
L.S. 58	1995	Human	Abscess of the Spleen	Tissue	France	Europe	GG II-c		0039	MST12	MLVA-bank	20090317Frankrijk025	1	12	2	3	7	3
P.IE 55	1996	Human	Vegetation	Tissue	France	Europe	GG II-c		0038	MST12	MLVA-bank	20090324Frankrijk075	1	11	2	3	7	3
P.IE. 40b	1993	Human	Aortic Heart Valve / prosthetic Heart Valve	Tissue	France	Europe	GG II-c		0047	MST11	MLVA-bank	20090317Frankrijk023	3	12	2	3	7	3
P.IE. 46	1993	Human	Artificial mitral Heart Valve	Tissue	France	Europe	GG II-c		0047	MST11	MLVA-bank	20090317Frankrijk014	3	12	2	3	7	3
P.IE. 5	1990	Human	Plasma	Blood	France	Europe	GG II-c		0041	MST12	MLVA-bank	20090317Frankrijk065	1	10	2	3	7	3
P.IE. 52	1995	Human	Aortic prosthesis	Tissue	France	Europe	GG II-c		0039	MST12	MLVA-bank	20090317Frankrijk048	1	12	2	3	7	3
P.IE. 56	1995	Human	Heart Valve	Tissue	France	Europe	GG II-c		0043	MST12	MLVA-bank	20090317Frankrijk056	1	14	2	3	7	3
P.IE. 6		Human	Blood	Blood	France	Europe	GG II-c		0039	MST12	MLVA-bank	20090317Frankrijk035	1	12	2	3	7	3
Patient 1751	2007	Human	Heart Valve	Tissue	Portugal	Europe	GG II-c		0044	MST13	Santos-2012		1	11	2	3	2	3	3	5	1	6	5	4	5	5	3	2
PIE 40a	1993	Human	Aortic Heart Valve / prosthetic Heart Valve	Tissue	France	Europe	GG II-c		0047	MST11	MLVA-bank	20090317Frankrijk006	3	12	2	3	7	3
S2		Sheep	Vaginal Swab		Italy	Europe	GG II-c		0041	MST32	DiDomenico-2017		?	10	2	3	?	3	3	5	1	6	5	4	5	12	3	2
S3		Sheep	Spleen		Italy	Europe	GG II-c		0040	MST32	DiDomenico-2018		10	?	2	3	?	3	3	5	1	6	5	4	5	12	3	2
S4_Italy		Sheep	Lung		Italy	Europe	GG II-c		0038	MST32	DiDomenico-2019		?	?	2	3	?	3	3	5	1	6	5	4	5	12	3	2
S9		Sheep	Placenta		Italy	Europe	GG II-c		0038	MST12	DiDomenico-2025		?	11	2	3	?	3	3	5	1	6	5	4	5	4	3	2
Sample 188	2014	Cattle			France	Europe	GG II-c		0042		Joulie-2017		?	13	2	3	?	3
Sample 189	2014	Goat			France	Europe	GG II-c		0042		Joulie-2017		?	13	2	3	?	3
Sample 190	2014	Sheep			France	Europe	GG II-c		0042		Joulie-2017		?	13	2	3	?	3
Sample 191	2014	Sheep			France	Europe	GG II-c		0042		Joulie-2017		?	13	2	3	?	3
Sample 192	2014	Goat			France	Europe	GG II-c		0042		Joulie-2017		?	13	2	3	?	3
Sample 193	2014	Sheep			France	Europe	GG II-c		0042		Joulie-2017		?	13	2	3	?	3
Sample 194	2015	Sheep			France	Europe	GG II-c		0042		Joulie-2017		?	13	2	3	?	3
Sample 195	2014	Sheep			France	Europe	GG II-c		0042		Joulie-2017		?	13	2	3	?	3
Sample 195a	2014	Sheep			France	Europe	GG II-c		0042		Joulie-2017		?	13	2	3	?	3
Sample 196	2014	Goat			France	Europe	GG II-c		0042		Joulie-2017		5	13	2	3	?	3
Sample 197	2014	Sheep			France	Europe	GG II-c		0039		Joulie-2017		?	12	2	3	?	3
Sample 197a	2014	Sheep			France	Europe	GG II-c		0039		Joulie-2017		5	12	2	3	?	3
Sample 198	2014	Sheep			France	Europe	GG II-c		0042		Joulie-2017		?	13	2	3	?	3
Sample 199	2014	Sheep			France	Europe	GG II-c		0039		Joulie-2017		5	12	2	3	?	3
Sample 202	2013	Sheep			France	Europe	GG II-c		0038		Joulie-2017		?	11	2	3	?	3
Sample 204	2010	Sheep			France	Europe	GG II-c		0042		Joulie-2017		?	13	2	3	?	3
Sample 205	2013	Sheep			France	Europe	GG II-c		0042		Joulie-2017		?	13	2	3	?	3
Sample 205a	2013	Sheep			France	Europe	GG II-c		0042		Joulie-2017		?	13	2	3	?	3
Sample 206	2014	Sheep			France	Europe	GG II-c		0039		Joulie-2017		?	12	2	3	?	3
Sample 210	2014	Sheep			France	Europe	GG II-c		0042		Joulie-2017		?	13	2	3	?	3
Sample 211	2012	Sheep			France	Europe	GG II-c		0042		Joulie-2017		?	13	2	3	7	3
Sample 212	2010	Goat			France	Europe	GG II-c		0042		Joulie-2017		?	13	2	3	?	3
Sample 213	2006	Goat			France	Europe	GG II-c		0042		Joulie-2017		?	13	2	3	?	3
Sample 214	2010	Goat			France	Europe	GG II-c		0042		Joulie-2017		?	13	2	3	?	3
Sample 215	2007	Sheep			France	Europe	GG II-c		0042		Joulie-2017		?	13	2	3	?	3
Sample 216	2008	Sheep			France	Europe	GG II-c		0042		Joulie-2017		?	13	2	3	?	3
Sample 217	2012	Sheep			France	Europe	GG II-c		0042		Joulie-2017		?	13	2	3	?	3
Sample 218	2015	Sheep			France	Europe	GG II-c		0042		Joulie-2017		?	13	2	3	?	3
Sample 219	2014	Sheep			France	Europe	GG II-c		0042		Joulie-2017		?	13	2	3	?	3
Sample 220	2013	Sheep			France	Europe	GG II-c		0040		Joulie-2017		?	9	2	3	?	3
Sample 225	2015	Sheep			France	Europe	GG II-c		0038		Joulie-2017		?	11	2	3	?	3
Sample 228	2008	Sheep			France	Europe	GG II-c		0039		Joulie-2017		?	12	2	3	?	3
Sample 229	2010	Sheep			France	Europe	GG II-c		0039		Joulie-2017		?	12	2	3	?	3
Sample 230	2010	Goat			France	Europe	GG II-c		0039		Joulie-2017		?	12	2	3	?	3
Sample 231	2012	Sheep			France	Europe	GG II-c		0039		Joulie-2017		?	12	2	3	?	3
Sample 232	2008	Sheep			France	Europe	GG II-c		0039		Joulie-2017		?	12	2	3	?	3
Sample 233	2013	Sheep			France	Europe	GG II-c		0039		Joulie-2017		?	12	2	3	?	3
Sample 234	2007	Sheep			France	Europe	GG II-c		0039		Joulie-2017		5	12	2	3	?	3
Sample 235	2015	Sheep			France	Europe	GG II-c		0039		Joulie-2017		5	12	2	3	?	3
Sample 236	2014	Sheep			France	Europe	GG II-c		0038		Joulie-2017		?	11	2	3	?	3
Sample 243	2007	Sheep			France	Europe	GG II-c		0039		Joulie-2017		?	12	2	3	?	3
Sample 244	2007	Sheep			France	Europe	GG II-c		0039		Joulie-2017		5	12	2	3	?	3
Sample 245	2014	Goat			France	Europe	GG II-c		0039		Joulie-2017		?	12	2	3	?	3
Sample 246	2010	Sheep			France	Europe	GG II-c		0039		Joulie-2017		?	12	2	3	?	3
Sample 247	2014	Sheep			France	Europe	GG II-c		0042		Joulie-2017		?	13	2	3	?	3
Sample 252	2008	Sheep			France	Europe	GG II-c		0042		Joulie-2017		?	13	2	3	?	3
Sample 252a	2008	Sheep			France	Europe	GG II-c		0042		Joulie-2017		?	13	2	3	?	3
Sample 254	2014	Sheep			France	Europe	GG II-c		0038		Joulie-2017		?	11	2	3	?	3
Sample 257	2014	Sheep			France	Europe	GG II-c		0039		Joulie-2017		?	12	2	3	?	3
Sample 258	2014	Sheep			France	Europe	GG II-c		0038		Joulie-2017		?	11	2	3	?	3
Sample 261	2014	Goat			France	Europe	GG II-c		0039		Joulie-2017		?	12	2	3	?	3
Sample 262	2012	Sheep			France	Europe	GG II-c		0039		Joulie-2017		?	12	2	3	?	3
Sample 263	2013	Sheep			France	Europe	GG II-c		0039		Joulie-2017		?	12	2	3	?	3
Sample 263a	2013	Sheep			France	Europe	GG II-c		0042		Joulie-2017		?	13	2	3	?	3
Sample 264	2008	Sheep			France	Europe	GG II-c		0039		Joulie-2017		5	12	2	3	?	3
Sample 68	2014	Sheep			France	Europe	GG II-c		0038		Joulie-2017		?	11	2	3	7	3
Sh2	2008	Sheep	Aerosol		Spain	Europe	GG II-c		0051		Astobiza-2012		1	11	2	3	2	2
Sh3a	2008	Sheep	Vaginal Swab		Spain	Europe	GG II-c		0044	MST13	Astobiza-2012		1	11	2	3	2	3	3	5	1	6	5	4	5	5	3	2
Sh3b	2008	Sheep	Vaginal Swab		Spain	Europe	GG II-c		0044	MST13	Astobiza-2012		1	11	2	3	2	3	3	5	1	6	5	4	5	5	3	2
Sh3c	2009	Sheep	Vaginal Swab		Spain	Europe	GG II-c		0044	MST13	Astobiza-2012		1	11	2	3	2	3	3	5	1	6	5	4	5	5	3	2
Sh3d	2010	Sheep	Placenta		Spain	Europe	GG II-c		0044	MST13	Astobiza-2012		1	11	2	3	2	3	3	5	1	6	5	4	5	5	3	2
Sh3e	2011	Sheep	Aerosol		Spain	Europe	GG II-c		0044	MST13	Astobiza-2012		1	11	2	3	2	3	3	5	1	6	5	4	5	5	3	2
Sh4a	2008	Sheep	Vaginal Swab		Spain	Europe	GG II-c		0044	MST13	Astobiza-2012		1	11	2	3	2	3	3	5	1	6	5	4	5	5	3	2
Sh4b	2008	Sheep	Aerosol		Spain	Europe	GG II-c		0044	MST13	Astobiza-2012		1	11	2	3	2	3	3	5	1	6	5	4	5	5	3	2
Sh4c	2011	Sheep	Enviromental samples		Spain	Europe	GG II-c		0044	MST13	Astobiza-2012		1	11	2	3	2	3	3	5	1	6	5	4	5	5	3	2
Sh5	2008	Sheep	Faeces		Spain	Europe	GG II-c		0044	MST13	Astobiza-2012		1	11	2	3	2	3	3	5	1	6	5	4	5	5	3	2
T.EI. 2		Human	Blood	Blood	France	Europe	GG II-c		0038	MST13	MLVA-bank	20090317Frankrijk072	1	11	2	3	7	3	3	5	1	6	5	4	5	5	3	2
T.IE. 106	2001	Human	Aortic Heart Valve	Tissue	France	Europe	GG II-c		0039	MST32	MLVA-bank	20090317Frankrijk042	1	12	2	3	7	3	3	5	1	6	5	4	5	12	3	2
T.IE. 42	1993	Human	Aortic Heart Valve prosthesis	Tissue	France	Europe	GG II-c		0042	MST12	MLVA-bank	20090317Frankrijk047	1	13	2	3	7	3
T.IE. 69	1988	Human	Vegetation right atrium	Tissue	France	Europe	GG II-c		0039	MST13	MLVA-bank	20090317Frankrijk037	1	12	2	3	7	3
Unknown1		unknown			Belgium	Europe	GG II-c			MST40	MST database								6	5	3	6	5	4	5	4	3	2
Unknown5		unknown			unknown	unknown	GG II-c			MST47	MST database								3	5	9	6	5	4	5	4	3	2
z2534		Goat	Placenta		Austria	Europe	GG II-c			MST32	MST database								3	5	1	6	5	4	5	12	3	2
AC11		Cattle	Abortion Material		Iran	Middle East	GG II-d			MST64	MST database								3	8	1	6	5	4	5	9	6	11
AC3		Cattle	Abortion Material		Iran	Middle East	GG II-d			MST62	MST database								3	8	1	6	5	4	5	4	6	11
AG4		Goat	Abortion Material		Iran	Middle East	GG II-d			MST62	MST database								3	8	1	6	5	4	5	4	6	11
AS25		Sheep	Abortion Material		Iran	Middle East	GG II-d			MST64	MST database								3	8	1	6	5	4	5	9	6	11
AS26		Sheep	Abortion Material		Iran	Middle East	GG II-d			MST64	MST database								3	8	1	6	5	4	5	9	6	11
AS3		Sheep	Abortion Material		Iran	Middle East	GG II-d			MST63	MST database								3	11	1	6	5	4	5	4	6	11
MB14		Cattle	Milk		Iran	Middle East	GG II-d			MST65	MST database								3	8	1	6	5	4	5	15	6	11
MB47		Cattle	Milk		Iran	Middle East	GG II-d			MST64	MST database								3	8	1	6	5	4	5	9	6	11
MB98		Cattle	Milk		Iran	Middle East	GG II-d			MST62	MST database								3	8	1	6	5	4	5	4	6	11
MG101		Goat	Milk		Iran	Middle East	GG II-d			MST62	MST database								3	8	1	6	5	4	5	4	6	11
MS45		Sheep	Milk		Iran	Middle East	GG II-d			MST62	MST database								3	8	1	6	5	4	5	4	6	11
MS51		Sheep	Milk		Iran	Middle East	GG II-d			MST62	MST database								3	8	1	6	5	4	5	4	6	11
102	2012	Cattle	Milk		Italy	Europe	GG III		0072		MLVA-bank	20121002IT002	6	13	2	7	9	13
122	2011	Cattle	Vaginal Swab		Italy	Europe	GG III		0092		MLVA-bank	20121002IT008	6	14	2	7	9	11
131	2012	Cattle	Milk		Italy	Europe	GG III		0072		MLVA-bank	20121002IT004	6	13	2	7	9	13
401	2011	Cattle	Vaginal Swab		Italy	Europe	GG III		0054		MLVA-bank	20121002IT006	6	13	2	7	9	9
601	2009	Goat	Placenta		Netherlands	Europe	GG III			MST20	in silico								3	2	6	1	5	4	4	10	6	5
941	2012	Cattle	Milk		Italy	Europe	GG III		0076		MLVA-bank	20121002IT003	6	13	2	7	9	6
1502	2011	Cattle	Vaginal Swab		Italy	Europe	GG III		0092		MLVA-bank	20121002IT009	6	14	2	7	9	11
1561	2012	Cattle	Milk		Italy	Europe	GG III		0054		MLVA-bank	20121002IT005	6	13	2	7	9	9
2574	2009	Cattle			Netherlands	Europe	GG III	QpH1	0054	MST20	in silico		6	13	2	7	9	9	3	2	6	1	5	4	4	10	6	5
4121	2012	Goat			Portugal	Europe	GG III		0109		Cumbassa-2015		6	12	2	15	?	8
18430	2009	Sheep			Netherlands	Europe	GG III	QpH1	0054	MST20	MLVA-bank	20120511CWZ003	6	13	2	7	9	9	3	2	6	1	5	4	4	10	6	5
28/1	2008	Cattle			Germany	Europe	GG III		0101		MLVA-bank		5	15	2	7	9	8
47579	2008	Cattle	abortion material		Germany	Europe	GG III		0056		MLVA-bank		5	15	2	7	9	9
50843	2008	Cattle	abortion material		Germany	Europe	GG III		0112		MLVA-bank		5	16	2	7	11	9
52155	2008	Cattle	abortion material		Germany	Europe	GG III		0095		MLVA-bank		5	15	2	7	9	10
53017	2008	Cattle			Germany	Europe	GG III		0056		MLVA-bank		5	15	2	7	9	9
53626	2008	Cattle	abortion material		Germany	Europe	GG III		0095		MLVA-bank		5	15	2	7	9	10
57056	2008	Cattle	Placenta		Germany	Europe	GG III		0063		MLVA-bank		5	16	2	7	9	9
58796	2008	Cattle	Placenta		Germany	Europe	GG III		0101		MLVA-bank		5	15	2	7	9	8
74134	2008	Cattle	Placenta		Germany	Europe	GG III		0056		MLVA-bank		5	15	2	7	9	9
0,11,02677,009	2011	Cattle	BTM		Spain	Europe	GG III		0084	MST20	MLVA-bank	20110829SP019	6	15	2	7	9	12	3	2	6	1	5	4	4	10	6	5
0,11,03126,001	2011	Cattle	Vaginal Swab		Spain	Europe	GG III		0054		MLVA-bank	20110829SP008	6	13	2	7	9	9
0.10.04877.065	2010	Cattle	Individual Milk		Spain	Europe	GG III		0070		MLVA-bank	20110829SP016	6	13	2	7	9	10
0.10.05194.023	2010	Cattle	Individual Milk		Spain	Europe	GG III		0070	MST20	MLVA-bank	20110829SP012	6	13	2	7	9	10
0.11.00402.019	2011	Cattle	Vaginal Swab		Spain	Europe	GG III		0054		MLVA-bank	20110829SP006	6	13	2	7	9	9
0.11.00402.026	2011	Cattle	Vaginal Swab		Spain	Europe	GG III		0054		MLVA-bank	20110829SP007	6	13	2	7	9	9
0.11.01107_270	2011	Cattle	Individual Milk		Spain	Europe	GG III		0054	MST20	MLVA-bank	20110829SP009	6	13	2	7	9	9	3	2	6	1	5	4	4	10	6	5
0.11.01107_285	2011	Cattle	Individual Milk		Spain	Europe	GG III		0054		MLVA-bank	20110829SP010	6	13	2	7	9	9
09.05227.016.01	2009	Cattle	BTM		Spain	Europe	GG III		0069		MLVA-bank	20110829SP022	6	13	2	7	9	12
33/4	2011	Cattle	Milk		Germany	Europe	GG III		0100		MLVA-bank		5	15	2	7	9	7
701CbB1	2005	Cattle			France	Europe	GG III	QpH1	0054	MST20	in silico		6	13	2	7	9	9	3	2	6	1	5	4	4	10	6	5
8014160-1	2009	Goat	Placenta		Netherlands	Europe	GG III		0054	MST20	MLVA-bank	20100705CWZ086	6	13	2	7	9	9
Arsi-1	2011-14	Tick	Am. Coharensis		Ethiopia	Africa	GG III			MST20	Kumsa-2015								3	2	6	1	5	4	4	10	6	5
Arsi-2	2011-14	Tick	Am. Variegatum		Ethiopia	Africa	GG III			MST20	Kumsa-2015								3	2	6	1	5	4	4	10	6	5
Arsi-3	2011-14	Tick	Rh. Decoloratus		Ethiopia	Africa	GG III			MST20	Kumsa-2015								3	2	6	1	5	4	4	10	6	5
B1	2018	Cattle	BTM		Poland	Europe	GG III			MST61	Szymanska-Czerwinska-2019								3	2	6	1	5	10	4	10	na	5
B12	2018	Cattle	individual milk		Poland	Europe	GG III			MST61	Szymanska-Czerwinska-2019								3	2	6	1	5	10	4	10	na	5
B15	2018	Cattle	BTM		Poland	Europe	GG III			MST61	Szymanska-Czerwinska-2019								3	2	6	1	5	10	4	10	6	5
B20	2018	Cattle	placenta		Poland	Europe	GG III			MST61	Szymanska-Czerwinska-2019								3	2	6	1	5	10	4	10	6	5
B23	2018	Cattle	individual milk		Poland	Europe	GG III			MST61	Szymanska-Czerwinska-2019								3	2	6	1	5	10	4	10	6	5
B36	2018	Cattle	BTM		Poland	Europe	GG III			MST61	Szymanska-Czerwinska-2019								3	2	6	1	5	10	4	na	na	5
B39	2018	Cattle	individual milk		Poland	Europe	GG III			MST61	Szymanska-Czerwinska-2019								3	2	6	1	5	10	4	10	6	5
Bru 105	2002	Cattle			Germany	Europe	GG III		0056		MLVA-bank		5	15	2	7	9	9
Bru 11/03	2004	Cattle			Germany	Europe	GG III		0095		MLVA-bank		5	15	2	7	9	10
Bru 180	1999	Cattle			Germany	Europe	GG III		0095		MLVA-bank		5	15	2	7	9	10
C12	2018	Cattle	individual milk		Poland	Europe	GG III			MST61	Szymanska-Czerwinska-2019								3	2	6	1	5	10	4	10	6	5
C2_Italy		Cattle	Individual Milk		Italy	Europe	GG III			MST20	DiDomenico-2014		6	12	2	7	6	9	3	2	6	1	5	4	4	10	6	5
C23	2018	Cattle	individual milk		Poland	Europe	GG III			MST61	Szymanska-Czerwinska-2019								3	2	6	na	5	10	4	10	na	5
C44	2018	Cattle	individual milk		Poland	Europe	GG III			MST61	Szymanska-Czerwinska-2019								3	2	6	1	na	10	4	10	na	5
C55	2018	Cattle	BTM		Poland	Europe	GG III			MST61	Szymanska-Czerwinska-2019								3	2	6	1	5	10	4	10	6	5
Cb_B1		Cattle	Placenta		France	Europe	GG III	QpH1	0054	MST20	in silico		6	13	2	7	9	9	3	2	6	1	5	4	4	10	6	5
Cb_B18	2008	Cattle	Placenta		Denmark	Europe	GG III	QpH1	0070	MST20	in silico		6	13	2	7	9	10	3	2	6	1	5	4	4	10	6	5
Cb_D1	2016	Cattle	Placenta		United Kingdom	Europe	GG III	QpH1	0054	MST20	in silico		6	13	2	7	9	9	3	2	6	1	5	4	4	10	6	5
Cb_PL01	2016	Cattle	BTM		Poland	Europe	GG III		0070		Jodelko-2015		6	13	2	7	9	10
Cb_PL02	2017	Cattle	Placenta		Poland	Europe	GG III		0054		Jodelko-2015		6	13	2	7	9	9
Cb_PL03	2017	Cattle	Milk		Poland	Europe	GG III		0054		Jodelko-2015		6	13	2	7	9	9
Cb_PL04	2017	Cattle	BTM		Poland	Europe	GG III		0070		Jodelko-2015		6	13	2	7	9	10
Cb_PL05	2017	Cattle	Milk		Poland	Europe	GG III		0054		Jodelko-2015		6	13	2	7	9	9
Cb_PL06	2015	Cattle	Milk		Poland	Europe	GG III		0070		Jodelko-2015		6	13	2	7	9	10
Cb_PL07	2016	Cattle	Milk		Poland	Europe	GG III		0074		Jodelko-2015		6	13	2	7	9	8
Cb_PL08	2016	Cattle	Milk		Poland	Europe	GG III		0070		Jodelko-2015		6	13	2	7	9	10
Cb_PL09	2017	Cattle	Milk		Poland	Europe	GG III		0054		Jodelko-2015		6	13	2	7	9	9
Cb_PL10	2017	Cattle	BTM		Poland	Europe	GG III		0078		Jodelko-2015		6	14	2	7	9	9
Cb_PL11	2017	Cattle	BTM		Poland	Europe	GG III		0105		Jodelko-2015		6	12	2	7	9	8
Cb_PL13	2015	Cattle	Milk		Poland	Europe	GG III		0070		Jodelko-2015		6	13	2	7	9	10
Cb_PL14	2016	Cattle	Milk		Poland	Europe	GG III		0070		Jodelko-2015		6	13	2	7	9	10
Cb_PL15	2016	Cattle	Milk		Poland	Europe	GG III		0054		Jodelko-2015		6	13	2	7	9	9
Cb_PL16	2016	Cattle	Milk		Poland	Europe	GG III		0054		Jodelko-2015		6	13	2	7	9	9
Cb_PL17	2016	Cattle	Milk		Poland	Europe	GG III		0074		Jodelko-2015		6	13	2	7	9	8
Cb_PL18	2014	Cattle	BTM		Poland	Europe	GG III		0074		Jodelko-2015		6	13	2	7	9	8
Cb_PL19	2017	Cattle	Milk		Poland	Europe	GG III		0054		Jodelko-2015		6	13	2	7	9	9
Cb_PL20	2014	Cattle	Milk		Poland	Europe	GG III		0074		Jodelko-2015		6	13	2	7	9	8
Cb_PL21	2015	Cattle	Milk		Poland	Europe	GG III		0070		Jodelko-2015		6	13	2	7	9	10
Cb_PL22	2017	Cattle	Milk		Poland	Europe	GG III		0054		Jodelko-2015		6	13	2	7	9	9
Cb_PL23	2017	Cattle	Milk		Poland	Europe	GG III		0074		Jodelko-2015		6	13	2	7	9	8
Cb_PL24	2014	Cattle	Milk		Poland	Europe	GG III		0054		Jodelko-2015		6	13	2	7	9	9
Cb_PL25	2015	Cattle	BTM		Poland	Europe	GG III		0074		Jodelko-2015		6	13	2	7	9	8
Cb_PL26	2015	Cattle	Milk		Poland	Europe	GG III		0054		Jodelko-2015		6	13	2	7	9	9
Cb_PL27	2017	Cattle	Milk		Poland	Europe	GG III		0054		Jodelko-2015		6	13	2	7	9	9
Cb_PL28	2017	Cattle	Milk		Poland	Europe	GG III		0054		Jodelko-2015		6	13	2	7	9	9
Cb_PL29	2016	Cattle	Milk		Poland	Europe	GG III		0075		Jodelko-2015		6	13	2	7	9	7
Cb_PL30	2017	Cattle	Milk		Poland	Europe	GG III		0073		Jodelko-2015		6	12	2	7	9	9
Cb_PL31	2015	Cattle	Milk		Poland	Europe	GG III		0070		Jodelko-2015		6	13	2	7	9	10
Cb_PL32	2017	Cattle	BTM		Poland	Europe	GG III		0082		Jodelko-2015		6	12	2	7	9	12
Cb_PL33	2017	Cattle	BTM		Poland	Europe	GG III		0054		Jodelko-2015		6	13	2	7	9	9
CB137		Human	Heart Valve	Tissue	USA	North America	GG III			MST20	MST database								3	2	6	1	5	4	4	10	6	5
CB168		Human	Heart Valve	Tissue	France	Europe	GG III			MST20	MST database								3	2	6	1	5	4	4	10	6	5
CB178		Human	Heart Valve	Tissue	France	Europe	GG III			MST20	MST database								3	2	6	1	5	4	4	10	6	5
CB189		Human	Heart Valve	Tissue	France	Europe	GG III			MST20	MST database								3	2	6	1	5	4	4	10	6	5
CB197		Human	Abdominal Fluid	Abdominal Fluid	France	Europe	GG III			MST20	MST database								3	2	6	1	5	4	4	10	6	5
CB48	1994	Human	Placenta	Tissue	France	Europe	GG III			MST20	MST database								3	2	6	1	5	4	4	10	6	5
CB50	1994	Human	Valvular Prosthesis	Tissue	France	Europe	GG III			MST20	MST database								3	2	6	1	5	4	4	10	6	5
CB66	1996	Human	Aneurysm	Blood	France	Europe	GG III			MST20	MST database								3	2	6	1	5	4	4	10	6	5
CB72	1997	Human	Valvular Prosthesis	Tissue	France	Europe	GG III			MST20	MST database								3	2	6	1	5	4	4	10	6	5
CB78	1998	Human	Valvular Prosthesis	Tissue	France	Europe	GG III			MST20	MST database								3	2	6	1	5	4	4	10	6	5
CB88	1999	Human	Heart Valve	Tissue	France	Europe	GG III			MST20	MST database								3	2	6	1	5	4	4	10	6	5
CB90	2000	Human	Heart Valve	Tissue	France	Europe	GG III			MST20	MST database								3	2	6	1	5	4	4	10	6	5
CbB_F1		Cattle			Brazil	South America	GG III		0079		Mioni-2019		6	18	2	7	9	9
CbB_F2		Cattle			Brazil	South America	GG III		0113		Mioni-2019		6	18	3	7	9	9
CbB_F5		Cattle			Brazil	South America	GG III		0087		Mioni-2019		6	12	2	7	9	10
CbB1		Cattle	Placenta		France	Europe	GG III		0073		MLVA-bank	Cb#021	6	12	2	7	9	9
CbB10		Cattle	Placenta		France	Europe	GG III		0106		MLVA-bank	Cb#029	6	12	2	7	9	7
CbB2		Cattle	Milk		France	Europe	GG III		0073		MLVA-bank	Cb#022	6	12	2	7	9	9
CbB2V		Cattle			France	Europe	GG III		0073		MLVA-bank	Cb#023	6	12	2	7	9	9
CbB3		Cattle	Milk		France	Europe	GG III		0073		MLVA-bank	Cb#024	6	12	2	7	9	9
CbB4		Cattle	Placenta		France	Europe	GG III		0110		MLVA-bank	Cb#025	6	12	2	8	9	8
CbB5		Cattle	Milk		France	Europe	GG III		0073		MLVA-bank	Cb#026	6	12	2	7	9	9
CbB7		Cattle	Placenta		France	Europe	GG III		0110		MLVA-bank	Cb#027	6	12	2	8	9	8
CbB9		Cattle			France	Europe	GG III		0073		MLVA-bank	Cb#028	6	12	2	7	9	9
CbC1		Sheep	Placenta		France	Europe	GG III		0087		MLVA-bank	Cb#015	6	12	2	7	9	10
CbCRO16	2006	Cattle	Vaginal Swab		Croatia	Europe	GG III		0057		Racic-2014		5	13	2	7	9	11
CbCRO41	2011	Cattle	Vaginal Swab		Croatia	Europe	GG III		0054		Racic-2014		?	13	2	7	9	9
CbCRO43	2012	Cattle	Milk		Croatia	Europe	GG III		0054		Racic-2014		?	13	2	7	9	9
CbG_SVB22		Goat			Brazil	South America	GG III		0093		Mioni-2019		6	18	2	7	9	11
Cbg1506		Goat			France	Europe	GG III		0073	MST20	MLVA-bank	20120511CWZ001	6	12	2	7	9	9	3	2	6	1	5	4	4	10	6	5
Ceglie_1	2013	Cattle	Spleen		Italy	Europe	GG III		0092		Ceglie-2015		6	14	2	7	9	11
Ceglie_10	2011	Cattle	BTM		Italy	Europe	GG III		0072		Ceglie-2015		6	13	2	7	9	13
Ceglie_11	2011	Cattle	Milk		Italy	Europe	GG III		0072		Ceglie-2015		6	13	2	7	9	13
Ceglie_12	2011	Cattle	BTM		Italy	Europe	GG III		0072		Ceglie-2015		6	13	2	7	9	13
Ceglie_13	2012	Cattle	Milk		Italy	Europe	GG III		0072		Ceglie-2015		6	13	2	7	9	13
Ceglie_14	2012	Cattle	Milk		Italy	Europe	GG III		0072		Ceglie-2015		6	13	2	7	9	13
Ceglie_15	2012	Cattle	BTM		Italy	Europe	GG III		0072		Ceglie-2015		6	13	2	7	9	13
Ceglie_16	2011	Cattle	Milk		Italy	Europe	GG III		0104		Ceglie-2015		2	13	2	7	9	13
Ceglie_17	2012	Cattle	BTM		Italy	Europe	GG III		0076		Ceglie-2015		6	13	2	7	9	6
Ceglie_18	2012	Cattle	Spleen		Italy	Europe	GG III		0085		Ceglie-2015		6	13	2	7	20	12
Ceglie_19	2012	Cattle	BTM		Italy	Europe	GG III		0062		Ceglie-2015		5	14	2	7	9	9
Ceglie_2	2011	Cattle	Vaginal Swab		Italy	Europe	GG III		0092		Ceglie-2015		6	14	2	7	9	11
Ceglie_3	2011	Cattle	Vaginal Swab		Italy	Europe	GG III		0092		Ceglie-2015		6	14	2	7	9	11
Ceglie_4	2012	Cattle	Milk		Italy	Europe	GG III		0071		Ceglie-2015		6	13	2	7	9	11
Ceglie_5	2010	Cattle	Vaginal Swab		Italy	Europe	GG III		0094		Ceglie-2015		1	13	2	7	9	11
Ceglie_6	2012	Cattle	BTM		Italy	Europe	GG III		0054		Ceglie-2015		6	13	2	7	9	9
Ceglie_7	2012	Cattle	BTM		Italy	Europe	GG III		0069		Ceglie-2015		6	13	2	7	9	12
Ceglie_8	2011	Cattle	BTM		Italy	Europe	GG III		0072		Ceglie-2015		6	13	2	7	9	13
Ceglie_9	2012	Cattle	BTM		Italy	Europe	GG III		0072		Ceglie-2015		6	13	2	7	9	13
CMSC1	2007	Cattle	Milk		USA	North America	GG III	QpH1	0054	MST20	in silico		6	13	2	7	9	9	3	2	6	1	5	4	4	10	6	5
Cox 1160/10	2010	Cattle	Placenta		Germany	Europe	GG III		0102		MLVA-bank		5	15	2	7	9	6
Cox 3365/10	2010	Cattle	Placenta		Germany	Europe	GG III		0102		MLVA-bank		5	15	2	7	9	6
Coxi-14	2010	Cattle	Milk		Hungary	Europe	GG III		0054		MLVA-bank	Hung11	6	13	2	7	9	9
D3	2018	Cattle	BTM		Poland	Europe	GG III			MST61	Szymanska-Czerwinska-2019								3	2	6	1	5	10	4	10	6	5
DC11	2009	Cattle	BTM		Spain	Europe	GG III		0080	MST20	Astobiza-2012		6	13	2	7	4	9	3	2	6	1	5	4	4	10	6	5
DC12	2009	Cattle	BTM		Spain	Europe	GG III		0091	MST20	Astobiza-2012		6	13	2	7	4	11	3	2	6	1	5	4	4	10	6	5
DC1a	2011	Cattle	Vaginal Swab		Spain	Europe	GG III		0080	MST20	Astobiza-2012		6	13	2	7	4	9	3	2	6	1	5	4	4	10	6	5
DC1b	2011	Cattle	Vaginal Swab		Spain	Europe	GG III		0080	MST20	Astobiza-2012		6	13	2	7	4	9	3	2	6	1	5	4	4	10	6	5
DC1c	2011	Cattle	Vaginal Swab		Spain	Europe	GG III		0080	MST20	Astobiza-2012		6	13	2	7	4	9	3	2	6	1	5	4	4	10	6	5
DC1d	2011	Cattle	Individual Milk		Spain	Europe	GG III		0080	MST20	Astobiza-2012		6	13	2	7	4	9	3	2	6	1	5	4	4	10	6	5
DC1e	2011	Cattle	Individual Milk		Spain	Europe	GG III		0080	MST20	Astobiza-2012		6	13	2	7	4	9	3	2	6	1	5	4	4	10	6	5
DC2a	2010	Cattle	Individual Milk		Spain	Europe	GG III		0089	MST20	Astobiza-2012		6	13	2	7	4	10	3	2	6	1	5	4	4	10	6	5
DC2b	2010	Cattle	BTM2		Spain	Europe	GG III		0089	MST20	Astobiza-2012		6	13	2	7	4	10	3	2	6	1	5	4	4	10	6	5
DC3a	2010	Cattle	Individual Milk		Spain	Europe	GG III		0089	MST20	Astobiza-2012		6	13	2	7	4	10	3	2	6	1	5	4	4	10	6	5
DC3b	2010	Cattle	Individual Milk		Spain	Europe	GG III		0089	MST20	Astobiza-2012		6	13	2	7	4	10	3	2	6	1	5	4	4	10	6	5
DC5	2011	Cattle	Individual Milk		Spain	Europe	GG III		0080	MST20	Astobiza-2012		6	13	2	7	4	9	3	2	6	1	5	4	4	10	6	5
DC6	2011	Cattle	BTM		Spain	Europe	GG III		0114	MST20	Astobiza-2012		6	15	2	7	4	12	3	2	6	1	5	4	4	10	6	5
DC9	2009	Cattle	BTM		Spain	Europe	GG III		0083	MST20	Astobiza-2012		6	13	2	7	4	12	3	2	6	1	5	4	4	10	6	5
DL2	2010	Cattle	Milk		Germany	Europe	GG III		0090	MST20	MLVA-bank	20101011CWZ115	6	13	2	6	9	10	3	2	6	1	5	4	4	10	6	5
DNA1360154		Human	Valvular Prosthesis	Tissue	France	Europe	GG III			MST20	MST database								3	2	6	1	5	4	4	10	6	5
DNA64105		Human	Vertebral Disc	Bone	USA	North America	GG III			MST20	MST database								3	2	6	1	5	4	4	10	6	5
DS-1		Environment	Farm (cattle)		USA	North America	GG III			MST20	Kersch-2016								3	2	6	1	5	4	4	10	6	5
ESFL1	2008	Environmentairy farm)			USA	North America	GG III	QpH1	0057	MST20	in silico		5	13	2	7	9	11	3	2	6	1	5	4	4	10	6	5
Esp4	2010	Cattle	Milk		Spain	Europe	GG III		0053	MST20	MLVA-bank	20101214CWZ129	5	13	2	7	9	9	3	2	6	1	5	4	4	10	6	5
Esp5	2011	Cattle	Individual Milk		Spain	Europe	GG III		0054	MST20	MLVA-bank	20110829SP018	6	13	2	7	9	9	3	2	6	1	5	4	4	10	6	5
Esp6	2009	Cattle	BTM		Spain	Europe	GG III		0054		MLVA-bank	20110829SP024	6	13	2	7	9	9
Esp7	2010	Cattle	BTM		Spain	Europe	GG III		0070	MST20	MLVA-bank	20110829SP014	6	13	2	7	9	10	3	2	6	1	5	4	4	10	6	5
Esp8	2010	Cattle	Individual Milk		Spain	Europe	GG III		0070		MLVA-bank	20110829SP015	6	13	2	7	9	10
Esp9	2009	Cattle	BTM		Spain	Europe	GG III		0071		MLVA-bank	20110829SP025	6	13	2	7	9	11
EV-Cb_BK10	2010	Cattle	Vaginal Swab		Sweden	Europe	GG III	QpH1	0054	MST20	in silico		6	13	2	7	9	9	3	2	6	1	5	4	4	10	6	5
Fr1	2010	Cattle	Milk		France	Europe	GG III		0070	MST20	MLVA-bank	20101011CWZ109	6	13	2	7	9	10	3	2	6	1	5	4	4	10	6	5
Fr2	2010	Cattle	Milk		France	Europe	GG III		0070	MST20	MLVA-bank	20101011CWZ110	6	13	2	7	9	10	3	2	6	1	5	4	4	10	6	5
Fr4	2010	Cattle	Milk		France	Europe	GG III		0054	MST20	MLVA-bank	20101011CWZ112	6	13	2	7	9	9	3	2	6	1	5	4	4	10	6	5
G.HP. 48	1994	Human	Human Placenta	Tissue	France	Europe	GG III		0054	MST20	MLVA-bank	20090317Frankrijk019	6	13	2	7	9	9
G14	2018	Cattle	individual milk		Poland	Europe	GG III			MST61	Szymanska-Czerwinska-2019								3	2	6	1	5	10	4	10	6	5
G20	2018	Cattle	individual milk		Poland	Europe	GG III			MST61	Szymanska-Czerwinska-2019								3	2	6	1	5	10	4	10	6	5
H3	2018	Cattle	individual milk		Poland	Europe	GG III			MST61	Szymanska-Czerwinska-2019								3	2	6	1	5	10	4	10	6	5
H7	2018	Cattle	BTM		Poland	Europe	GG III			MST61	Szymanska-Czerwinska-2019								?	2	6	1	5	10	4	10	na	5
H8	2018	Cattle	individual milk		Poland	Europe	GG III			MST61	Szymanska-Czerwinska-2019								3	2	6	1	5	10	4	10	6	5
HSE-166	2012	Tick	Amblyomma variegatum		Ethiopia	Africa	GG III		0111		Sulyok-2014		6	12	2	7	10	10
HSE-169	2012	Tick	Amblyomma variegatum		Ethiopia	Africa	GG III		0116		Sulyok-2014		2	12	2	7	8	10
HSE-209	2012	Tick	Amblyomma variegatum		Ethiopia	Africa	GG III		0116		Sulyok-2014		2	12	2	7	8	10
HSE-210	2012	Tick	Amblyomma variegatum		Ethiopia	Africa	GG III		0087		Sulyok-2014		?	12	2	7	?	10
HSE-71	2012	Tick	Amblyomma variegatum		Ethiopia	Africa	GG III		0111		Sulyok-2014		6	12	2	7	10	10
HSE-73	2012	Tick	Amblyomma variegatum		Ethiopia	Africa	GG III		0111		Sulyok-2014		6	12	2	7	10	10
Idaho_Goat	1976	Goat	Placenta		USA	North America	GG III	QpH1	0058	MST20	in silico		5	13	2	7	9	12	3	2	6	1	5	4	4	10	6	5
Indiana_x71		Cattle	BTM		USA	North America	GG III			MST20	Bauer-2015								3	2	6	1	5	4	4	10	6	5
J2	2018	Cattle	individual milk		Poland	Europe	GG III			MST61	Szymanska-Czerwinska-2019								3	2	6	1	5	10	4	10	6	5
J20	2018	Cattle	individual milk		Poland	Europe	GG III			MST61	Szymanska-Czerwinska-2019								3	2	6	1	5	10	na	10	na	5
J22	2018	Cattle	individual milk		Poland	Europe	GG III			MST61	Szymanska-Czerwinska-2019								3	2	6	na	5	10	4	10	na	5
J4	2018	Cattle	individual milk		Poland	Europe	GG III			MST61	Szymanska-Czerwinska-2019								3	2	6	1	5	10	4	10	na	5
L.IE. 88	1999	Human	Native Heart Valve	Tissue	France	Europe	GG III		0054	MST20	MLVA-bank	20090317Frankrijk005	6	13	2	7	9	9
L.IE. 90	2000	Human	Heart Valve	Tissue	France	Europe	GG III		0070	MST20	MLVA-bank	20090317Frankrijk021	6	13	2	7	9	10
L5	2018	Cattle	individual milk		Poland	Europe	GG III			MST61	Szymanska-Czerwinska-2019								3	2	6	1	5	10	4	10	6	5
M.AN 66	1996	Human	Aneurysm	Blood	France	Europe	GG III		0054	MST20	MLVA-bank	20090324Frankrijk077	6	13	2	7	9	9
M.IE. 49	1994	Human	Mitral Heart Valve	Tissue	France	Europe	GG III		0054	MST20	MLVA-bank	20090317Frankrijk011	6	13	2	7	9	9
M.IE. 72	1997	Human	Aortic Heart Valve prosthesis	Tissue	France	Europe	GG III		0054	MST20	MLVA-bank	20090317Frankrijk041	6	13	2	7	9	9
M.IE. 78	1998	Human	Mitral Heart Valve prosthesis	Tissue	France	Europe	GG III		0054	MST20	MLVA-bank	20090317Frankrijk040	6	13	2	7	9	9
M0099		Cattle	Individual Milk		USA	North America	GG III			MST20	Pearson-2014								3	2	6	1	5	4	4	10	6	5
M0104		Cattle	BTM		USA	North America	GG III			MST20	Pearson-2014								3	2	6	1	5	4	4	10	6	5
M0105		Cattle	BTM		USA	North America	GG III			MST20	Pearson-2014								3	2	6	1	5	4	4	10	6	5
M0106		Cattle	BTM		USA	North America	GG III			MST20	Pearson-2014								3	2	6	1	5	4	4	10	6	5
M1	2018	Cattle	individual milk		Poland	Europe	GG III			MST61	Szymanska-Czerwinska-2019								3	2	6	1	5	10	4	10	na	5
M15	2018	Cattle	individual milk		Poland	Europe	GG III			MST61	Szymanska-Czerwinska-2019								3	2	6	1	5	10	4	10	6	5
M17	2018	Cattle	BTM		Poland	Europe	GG III			MST61	Szymanska-Czerwinska-2019								3	2	6	1	5	10	4	10	na	5
M4	2018	Cattle	BTM		Poland	Europe	GG III			MST61	Szymanska-Czerwinska-2019								3	2	6	1	5	10	4	10	na	5
M8	2018	Cattle	individual milk		Poland	Europe	GG III			MST61	Szymanska-Czerwinska-2019								3	2	6	1	5	10	4	10	6	5
MB92		Cattle	Milk		Iran	Middle East	GG III			MST61	MST database								3	2	6	1	5	10	4	10	6	5
MW-3		Environment	Farm (cattle)		USA	North America	GG III			MST20	Kersch-2016								3	2	6	1	5	4	4	10	6	5
N.Shewa	2011-14	Tick	Rh. Praetextatus		Ethiopia	Africa	GG III			MST20	Kumsa-2015								3	2	6	1	5	4	4	10	6	5
N10	2018	Cattle	individual milk		Poland	Europe	GG III			MST61	Szymanska-Czerwinska-2019								3	2	6	1	5	10	4	10	6	5
N3	2018	Cattle	individual milk		Poland	Europe	GG III			MST61	Szymanska-Czerwinska-2019								3	2	6	1	5	10	4	10	6	5
NL1	2010	Cattle	Milk		Netherlands	Europe	GG III		0070	MST20	MLVA-bank	20100705CWZ090	6	13	2	7	9	10	3	2	6	1	5	4	4	10	6	5
NL2	2010	Cattle	Milk		Netherlands	Europe	GG III		0070	MST20	MLVA-bank	20100705CWZ091	6	13	2	7	9	10	3	2	6	1	5	4	4	10	6	5
NL4	2010	Cattle	Milk		Netherlands	Europe	GG III		0054	MST20	MLVA-bank	20100705CWZ093	6	13	2	7	9	9	3	2	6	1	5	4	4	10	6	5
NL5	2010	Cattle	Milk		Netherlands	Europe	GG III		0070	MST20	MLVA-bank	20100705CWZ096	6	13	2	7	9	10	3	2	6	1	5	4	4	10	6	5
O1	2018	Cattle	individual milk		Poland	Europe	GG III			MST61	Szymanska-Czerwinska-2019								3	2	6	1	5	10	4	10	na	5
OSH-1	2002	Cattle	Placenta		Germany	Europe	GG III		0077		MLVA-bank		6	15	2	7	9	9
P.IE. 50	1994	Human	Mechanical Heart Valve	Tissue	France	Europe	GG III		0054	MST20	MLVA-bank	20090317Frankrijk057	6	13	2	7	9	9
P64105		Human	Vertebral Disc	Bone	USA	North America	GG III			MST20	MST database								3	2	6	1	5	4	4	10	6	5
Pearson_Alabama	2010-12	Cattle	Milk		USA	North America	GG III			MST20	Pearson-2014								3	2	6	1	5	4	4	10	6	5
Pearson_Arizona	2010-12	Cattle	Milk		USA	North America	GG III			MST20	Pearson-2014								3	2	6	1	5	4	4	10	6	5
Pearson_Arkansas	2010-12	Cattle	Milk		USA	North America	GG III			MST20	Pearson-2014								3	2	6	1	5	4	4	10	6	5
Pearson_California	2010-12	Cattle	Milk		USA	North America	GG III			MST20	Pearson-2014								3	2	6	1	5	4	4	10	6	5
Pearson_Colorado	2010-12	Cattle	Milk		USA	North America	GG III			MST20	Pearson-2014								3	2	6	1	5	4	4	10	6	5
Pearson_Connecticut	2010-12	Cattle	Milk		USA	North America	GG III			MST20	Pearson-2014								3	2	6	1	5	4	4	10	6	5
Pearson_Florida	2010-12	Cattle	Milk		USA	North America	GG III			MST20	Pearson-2014								3	2	6	1	5	4	4	10	6	5
Pearson_Georgia	2010-12	Cattle	Milk		USA	North America	GG III			MST20	Pearson-2014								3	2	6	1	5	4	4	10	6	5
Pearson_Hawaii	2010-12	Cattle	Milk		USA	North America	GG III			MST20	Pearson-2014								3	2	6	1	5	4	4	10	6	5
Pearson_Idaho	2010-12	Cattle	Milk		USA	North America	GG III			MST20	Pearson-2014								3	2	6	1	5	4	4	10	6	5
Pearson_Illinois	2010-12	Cattle	Milk		USA	North America	GG III			MST20	Pearson-2014								3	2	6	1	5	4	4	10	6	5
Pearson_Indiana	2010-12	Cattle	Milk		USA	North America	GG III			MST20	Pearson-2014								3	2	6	1	5	4	4	10	6	5
Pearson_Kansas	2010-12	Cattle	Milk		USA	North America	GG III			MST20	Pearson-2014								3	2	6	1	5	4	4	10	6	5
Pearson_Kentucky	2010-12	Cattle	Milk		USA	North America	GG III			MST20	Pearson-2014								3	2	6	1	5	4	4	10	6	5
Pearson_Louisiana	2010-12	Cattle	Milk		USA	North America	GG III			MST20	Pearson-2014								3	2	6	1	5	4	4	10	6	5
Pearson_Maine	2010-12	Cattle	Milk		USA	North America	GG III			MST20	Pearson-2014								3	2	6	1	5	4	4	10	6	5
Pearson_Maryland	2010-12	Cattle	Milk		USA	North America	GG III			MST20	Pearson-2014								3	2	6	1	5	4	4	10	6	5
Pearson_Massachusetts	2010-12	Cattle	Milk		USA	North America	GG III			MST20	Pearson-2014								3	2	6	1	5	4	4	10	6	5
Pearson_Michigan	2010-12	Cattle	Milk		USA	North America	GG III			MST20	Pearson-2014								3	2	6	1	5	4	4	10	6	5
Pearson_Minnesota	2010-12	Cattle	Milk		USA	North America	GG III			MST20	Pearson-2014								3	2	6	1	5	4	4	10	6	5
Pearson_Nevada	2010-12	Cattle	Milk		USA	North America	GG III			MST20	Pearson-2014								3	2	6	1	5	4	4	10	6	5
Pearson_New Hampshire	2010-12	Cattle	Milk		USA	North America	GG III			MST20	Pearson-2014								3	2	6	1	5	4	4	10	6	5
Pearson_New Jersey	2010-12	Cattle	Milk		USA	North America	GG III			MST20	Pearson-2014								3	2	6	1	5	4	4	10	6	5
Pearson_New Mexico	2010-12	Cattle	Milk		USA	North America	GG III			MST20	Pearson-2014								3	2	6	1	5	4	4	10	6	5
Pearson_New York	2010-12	Cattle	Milk		USA	North America	GG III			MST20	Pearson-2014								3	2	6	1	5	4	4	10	6	5
Pearson_North Carolina	2010-12	Cattle	Milk		USA	North America	GG III			MST20	Pearson-2014								3	2	6	1	5	4	4	10	6	5
Pearson_North Dakota	2010-12	Cattle	Milk		USA	North America	GG III			MST20	Pearson-2014								3	2	6	1	5	4	4	10	6	5
Pearson_Oklahoma	2010-12	Cattle	Milk		USA	North America	GG III			MST20	Pearson-2014								3	2	6	1	5	4	4	10	6	5
Pearson_Oregon	2010-12	Cattle	Milk		USA	North America	GG III			MST20	Pearson-2014								3	2	6	1	5	4	4	10	6	5
Pearson_Pennsylvania1	2010-12	Cattle	Milk		USA	North America	GG III			MST20	Pearson-2014								3	2	6	1	5	4	4	10	6	5
Pearson_Pennsylvania2	2010-12	Goat	Milk		USA	North America	GG III			MST20	Pearson-2014								3	2	6	1	5	4	4	10	6	5
Pearson_Tennessee	2010-12	Cattle	Milk		USA	North America	GG III			MST20	Pearson-2014								3	2	6	1	5	4	4	10	6	5
Pearson_Texas	2010-12	Cattle	Milk		USA	North America	GG III			MST20	Pearson-2014								3	2	6	1	5	4	4	10	6	5
Pearson_Utah	2010-12	Cattle	Milk		USA	North America	GG III			MST20	Pearson-2014								3	2	6	1	5	4	4	10	6	5
Pearson_Vermont	2010-12	Cattle	Milk		USA	North America	GG III			MST20	Pearson-2014								3	2	6	1	5	4	4	10	6	5
Pearson_Virginia	2010-12	Cattle	Milk		USA	North America	GG III			MST20	Pearson-2014								3	2	6	1	5	4	4	10	6	5
Pearson_Washington	2010-12	Cattle	Milk		USA	North America	GG III			MST20	Pearson-2014								3	2	6	1	5	4	4	10	6	5
Pearson_Wisconsin	2010-12	Cattle	Milk		USA	North America	GG III			MST20	Pearson-2014								3	2	6	1	5	4	4	10	6	5
Por2 (32.01+31.74)	2011	Cattle	Milk		Portugal	Europe	GG III		0054		MLVA-bank	20111111POR027	6	13	2	7	9	9
Por9 (33.98+33.52)	2011	Cattle	Milk		Portugal	Europe	GG III		0054		MLVA-bank	20111111POR034	6	13	2	7	9	9
Q532	2013	Cattle	Placenta		United Kingdom	Europe	GG III	QpH1	0070	MST20	in silico		6	13	2	7	9	10	3	2	6	1	5	4	4	10	6	5
Q545	2014	Cattle	Placenta		United Kingdom	Europe	GG III	QpH1	0054	MST20	in silico		6	13	2	7	9	9	3	2	6	1	5	4	4	10	6	5
Q556	2015	Cattle	Placenta		United Kingdom	Europe	GG III	QpH1	0070	MST20	in silico		6	13	2	7	9	10	3	2	6	1	5	4	4	10	6	5
Q559	2015	Sheep	Placenta		United Kingdom	Europe	GG III	QpH1	0054	MST20	in silico		6	13	2	7	9	9	3	2	6	1	5	4	4	10	6	5
Qat2	2011	Cattle	Milk		Qatar	Middle East	GG III		0070		MLVA-bank	20110225CWZ156	6	13	2	7	9	10
Rahal_20	2013-15	Cattle	Placenta		Algeria	Africa	GG III			MST20	Rahal-2018								3	2	6	na	na	4	na	10	6	5
Rahal_25	2013-15	Cattle	Placenta		Algeria	Africa	GG III			MST20	Rahal-2018								3	2	6	na	na	4	na	10	6	5
Rahal_30	2013-15	Cattle	Placenta		Algeria	Africa	GG III			MST20	Rahal-2018								3	2	6	na	na	4	na	10	6	5
Rahal_39	2013-15	Cattle	Placenta		Algeria	Africa	GG III			MST20	Rahal-2018								3	2	6	na	na	4	na	10	6	5
Rahal_73	2013-15	Cattle	Placenta		Algeria	Africa	GG III			MST20	Rahal-2018								3	2	6	na	na	4	na	10	6	5
Reichel_1	2010	Goat	Placenta		United Kingdom	Europe	GG III			MST20	Reichel-2012								3	2	6	1	5	4	4	10	6	5
Reichel_2	2010	Goat	Foetal fluid		United Kingdom	Europe	GG III		0076	MST20	Reichel-2012		?	13	2	7	?	?
Reichel_4	2010	Environment	Dust on shed wall (goat farm)		United Kingdom	Europe	GG III		0076	MST20	Reichel-2012		?	13	2	7	?	4
Reichel_5	2010	Environment	Holding area – floor dirt (goat farm)		United Kingdom	Europe	GG III		0076	MST20	Reichel-2012		?	13	2	7	?	4
Reichel_6	2010	Environment	Muck heap (goat farm)		United Kingdom	Europe	GG III		0076	MST20	Reichel-2012		?	13	2	7	?	4
Reichel_7	2010	Goat	BTM		United Kingdom	Europe	GG III		0074	MST20	Reichel-2012		?	13	2	7	?	8
Reichel_8	2010	Environment	Bird droppings (goat farm)		United Kingdom	Europe	GG III		0076	MST20	Reichel-2012		?	13	2	7	?	4
Reichel_9	2010	Goat	Vaginal swab		United Kingdom	Europe	GG III		0074	MST20	Reichel-2012		?	13	2	7	?	8
RM-7		Environment	Farm (cattle)		USA	North America	GG III			MST20	Kersch-2016								3	2	6	1	5	4	4	10	6	5
Rund 103	2011	Cattle	Placenta		Netherlands	Europe	GG III		0054		MLVA-bank	20120511CWZ011	6	13	2	7	9	9
Rund 107	2011	Cattle	Placenta		Netherlands	Europe	GG III		0074	MST20	MLVA-bank	20120511CWZ012	6	13	2	7	9	8	3	2	6	1	5	4	4	10	6	5
Rund 112	2011	Cattle	Placenta		Netherlands	Europe	GG III		0054		MLVA-bank	20120511CWZ013	6	13	2	7	9	9
Rund 46	2011	Cattle	Placenta		Netherlands	Europe	GG III		0054		MLVA-bank	20120511CWZ007	6	13	2	7	9	9
Rund 90	2011	Cattle	Placenta		Netherlands	Europe	GG III		0054		MLVA-bank	20120511CWZ009	6	13	2	7	9	9
Rund 99	2011	Cattle	Placenta		Netherlands	Europe	GG III		0054	MST20	MLVA-bank	20120511CWZ010	6	13	2	7	9	9	3	2	6	1	5	4	4	10	6	5
Rund GB		Cattle			United Kingdom	Europe	GG III		0054		MLVA-bank	20120511CWZ006	6	13	2	7	9	9
Sample 10	2013	Cattle			France	Europe	GG III		0053		Joulie-2017		5	13	2	7	9	9
Sample 100	2012	Cattle			France	Europe	GG III		0059		Joulie-2017		5	13	2	7	9	13
Sample 101	2013	Cattle			France	Europe	GG III		0059		Joulie-2017		5	13	2	7	9	13
Sample 101a	2013	Cattle			France	Europe	GG III		0059		Joulie-2017		5	13	2	7	9	13
Sample 102	2014	Cattle			France	Europe	GG III		0059		Joulie-2017		5	13	2	7	9	13
Sample 103	2008	Cattle			France	Europe	GG III		0059		Joulie-2017		5	13	2	7	9	13
Sample 104	2013	Cattle			France	Europe	GG III		0059		Joulie-2017		5	13	2	7	9	13
Sample 105	2008	Cattle			France	Europe	GG III		0059		Joulie-2017		5	13	2	7	9	13
Sample 106	2008	Cattle			France	Europe	GG III		0059		Joulie-2017		5	13	2	7	9	13
Sample 107	2012	Cattle			France	Europe	GG III		0101		Joulie-2017		5	13	2	7	9	8
Sample 107a	2012	Cattle			France	Europe	GG III		0053		Joulie-2017		5	13	2	7	9	9
Sample 108	2014	Cattle			France	Europe	GG III		0101		Joulie-2017		5	13	2	7	9	8
Sample 109	2013	Cattle			France	Europe	GG III		0101		Joulie-2017		5	13	2	7	9	8
Sample 11	2008	Cattle			France	Europe	GG III		0062		Joulie-2017		5	?	2	7	9	9
Sample 110	2008	Cattle			France	Europe	GG III		0053		Joulie-2017		5	13	2	7	9	9
Sample 111	2012	Cattle			France	Europe	GG III		0065		Joulie-2017		5	13	2	7	10	9
Sample 112	2014	Cattle			France	Europe	GG III		0053		Joulie-2017		5	13	2	7	9	9
Sample 113	2009	Cattle			France	Europe	GG III		0053		Joulie-2017		5	13	2	7	9	9
Sample 114	2013	Cattle			France	Europe	GG III		0053		Joulie-2017		5	13	2	7	9	9
Sample 115	2013	Cattle			France	Europe	GG III		0053		Joulie-2017		5	13	2	7	9	9
Sample 116	2014	Cattle			France	Europe	GG III		0053		Joulie-2017		5	13	2	7	9	9
Sample 117	2014	Cattle			France	Europe	GG III		0053		Joulie-2017		5	13	2	7	9	9
Sample 118	2014	Cattle			France	Europe	GG III		0053		Joulie-2017		5	13	2	7	9	9
Sample 119	2012	Cattle			France	Europe	GG III		0053		Joulie-2017		5	13	2	7	9	9
Sample 119a	2012	Cattle			France	Europe	GG III		0053		Joulie-2017		5	13	2	7	9	9
Sample 12	2008	Cattle			France	Europe	GG III		0059		Joulie-2017		5	13	2	7	9	13
Sample 120	2013	Cattle			France	Europe	GG III		0053		Joulie-2017		5	13	2	7	9	9
Sample 121	2013	Cattle			France	Europe	GG III		0053		Joulie-2017		5	13	2	7	9	9
Sample 122	2013	Cattle			France	Europe	GG III		0053		Joulie-2017		5	13	2	7	9	9
Sample 123	2013	Cattle			France	Europe	GG III		0053		Joulie-2017		5	13	2	7	9	9
Sample 124	2008	Cattle			France	Europe	GG III		0053		Joulie-2017		5	13	2	7	9	9
Sample 125	2009	Cattle			France	Europe	GG III		0053		Joulie-2017		5	13	2	7	9	9
Sample 126	2009	Cattle			France	Europe	GG III		0053		Joulie-2017		5	13	2	7	9	9
Sample 127	2008	Cattle			France	Europe	GG III		0053		Joulie-2017		5	13	2	7	9	9
Sample 128	2009	Cattle			France	Europe	GG III		0053		Joulie-2017		5	13	2	7	9	9
Sample 129	2008	Cattle			France	Europe	GG III		0053		Joulie-2017		5	13	2	7	9	9
Sample 13	2009	Cattle			France	Europe	GG III		0053		Joulie-2017		5	13	2	7	9	9
Sample 130	2014	Cattle			France	Europe	GG III		0054		Joulie-2017		6	13	2	7	9	9
Sample 131	2012	Cattle			France	Europe	GG III		0065		Joulie-2017		5	13	2	7	10	9
Sample 131a	2012	Cattle			France	Europe	GG III		0065		Joulie-2017		5	13	2	7	10	9
Sample 132	2013	Cattle			France	Europe	GG III		0053		Joulie-2017		5	13	2	7	9	9
Sample 133	2014	Cattle			France	Europe	GG III		0053		Joulie-2017		5	13	2	7	9	9
Sample 134	2014	Cattle			France	Europe	GG III		0053		Joulie-2017		5	13	2	7	9	9
Sample 135	2012	Cattle			France	Europe	GG III		0053		Joulie-2017		5	13	2	7	9	9
Sample 135a	2012	Cattle			France	Europe	GG III		0053		Joulie-2017		5	13	2	7	9	9
Sample 135b	2012	Cattle			France	Europe	GG III		0053		Joulie-2017		5	13	2	7	9	9
Sample 135c	2013	Cattle			France	Europe	GG III		0053		Joulie-2017		5	13	2	7	9	9
Sample 137	2013	Cattle			France	Europe	GG III		0053		Joulie-2017		5	13	2	7	9	9
Sample 138	2013	Cattle			France	Europe	GG III		0053		Joulie-2017		5	13	2	7	9	9
Sample 139	2014	Cattle			France	Europe	GG III		0053		Joulie-2017		5	13	2	7	9	9
Sample 140	2008	Cattle			France	Europe	GG III		0053		Joulie-2017		5	13	2	7	9	9
Sample 141	2008	Cattle			France	Europe	GG III		0053		Joulie-2017		5	13	2	7	9	9
Sample 142	2008	Cattle			France	Europe	GG III		0053		Joulie-2017		5	13	2	7	9	9
Sample 143	2008	Cattle			France	Europe	GG III		0053		Joulie-2017		5	13	2	7	9	9
Sample 144	2008	Cattle			France	Europe	GG III		0053		Joulie-2017		5	13	2	7	9	9
Sample 145	2014	Cattle			France	Europe	GG III		0098		Joulie-2017		5	13	2	9	9	10
Sample 145a	2014	Cattle			France	Europe	GG III		0098		Joulie-2017		5	13	2	9	9	10
Sample 147	2013	Cattle			France	Europe	GG III		0057		Joulie-2017		5	13	2	7	9	11
Sample 148	2014	Cattle			France	Europe	GG III		0059		Joulie-2017		5	13	2	7	9	13
Sample 149	2013	Cattle			France	Europe	GG III		0053		Joulie-2017		5	13	2	7	9	9
Sample 149a	2013	Cattle			France	Europe	GG III		0053		Joulie-2017		5	13	2	7	9	9
Sample 150	2009	Cattle			France	Europe	GG III		0067		Joulie-2017		5	13	2	5	9	9
Sample 151	2009	Cattle			France	Europe	GG III		0059		Joulie-2017		5	13	2	7	9	13
Sample 152	2008	Cattle			France	Europe	GG III		0053		Joulie-2017		5	13	2	7	9	9
Sample 153	2009	Cattle			France	Europe	GG III		0053		Joulie-2017		5	13	2	7	9	9
Sample 154	2014	Cattle			France	Europe	GG III		0101		Joulie-2017		5	13	2	7	9	8
Sample 155	2009	Cattle			France	Europe	GG III		0087		Joulie-2017		5	?	2	7	9	10
Sample 156	2008	Cattle			France	Europe	GG III		0062		Joulie-2017		5	?	2	7	9	9
Sample 157	2013	Cattle			France	Europe	GG III		0087		Joulie-2017		5	12	2	7	9	10
Sample 159	2013	Cattle			France	Europe	GG III		0097		Joulie-2017		5	13	2	7	10	10
Sample 160	2008	Cattle			France	Europe	GG III		0055		Joulie-2017		5	13	2	7	9	10
Sample 161	2013	Cattle			France	Europe	GG III		0057		Joulie-2017		5	13	2	7	9	11
Sample 162	2013	Cattle			France	Europe	GG III		0057		Joulie-2017		5	13	2	7	9	11
Sample 163	2013	Cattle			France	Europe	GG III		0059		Joulie-2017		5	13	2	7	9	13
Sample 164	2013	Cattle			France	Europe	GG III		0059		Joulie-2017		5	13	2	7	9	13
Sample 165	2013	Cattle			France	Europe	GG III		0059		Joulie-2017		5	13	2	7	9	13
Sample 166	2013	Cattle			France	Europe	GG III		0059		Joulie-2017		5	13	2	7	9	13
Sample 166a	2013	Cattle			France	Europe	GG III		0059		Joulie-2017		5	13	2	7	9	13
Sample 167	2013	Cattle			France	Europe	GG III		0059		Joulie-2017		5	13	2	7	9	13
Sample 168	2013	Cattle			France	Europe	GG III		0059		Joulie-2017		5	13	2	7	9	13
Sample 169	2013	Cattle			France	Europe	GG III		0060		Joulie-2017		5	13	2	7	9	5
Sample 17	2014	Cattle			France	Europe	GG III		0055		Joulie-2017		5	13	2	7	9	10
Sample 170	2008	Cattle			France	Europe	GG III		0053		Joulie-2017		5	13	2	7	9	9
Sample 171	2014	Cattle			France	Europe	GG III		0053		Joulie-2017		5	13	2	7	?	9
Sample 172	2009	Cattle			France	Europe	GG III		0053		Joulie-2017		5	13	2	7	9	9
Sample 173	2014	Cattle			France	Europe	GG III		0053		Joulie-2017		5	13	2	7	9	9
Sample 173a	2014	Cattle			France	Europe	GG III		0059		Joulie-2017		5	13	2	7	9	13
Sample 173b	2014	Cattle			France	Europe	GG III		0053		Joulie-2017		5	13	2	7	9	9
Sample 174	2013	Cattle			France	Europe	GG III		0053		Joulie-2017		5	13	2	7	9	9
Sample 175	2013	Cattle			France	Europe	GG III		0053		Joulie-2017		5	13	2	7	9	9
Sample 176	2013	Cattle			France	Europe	GG III		0053		Joulie-2017		5	13	2	7	9	9
Sample 176a	2013	Cattle			France	Europe	GG III		0053		Joulie-2017		5	13	2	7	9	9
Sample 177	2013	Cattle			France	Europe	GG III		0053		Joulie-2017		5	13	2	7	9	9
Sample 178	2008	Cattle			France	Europe	GG III		0053		Joulie-2017		5	13	2	7	9	9
Sample 179	2008	Cattle			France	Europe	GG III		0053		Joulie-2017		5	13	2	7	9	9
Sample 180	2008	Cattle			France	Europe	GG III		0053		Joulie-2017		5	13	2	7	9	9
Sample 181	2013	Cattle			France	Europe	GG III		0054		Joulie-2017		?	13	2	7	9	9
Sample 182	2013	Cattle			France	Europe	GG III		0053		Joulie-2017		5	13	2	7	9	9
Sample 183	2008	Cattle			France	Europe	GG III		0053		Joulie-2017		5	13	2	7	9	9
Sample 184	2014	Goat			France	Europe	GG III		0055		Joulie-2017		5	13	2	7	9	10
Sample 186	2012	Cattle			France	Europe	GG III		0059		Joulie-2017		5	13	2	7	9	13
Sample 187	2012	Cattle			France	Europe	GG III		0068		Joulie-2017		5	13	4	7	9	9
Sample 2	2013	Cattle			France	Europe	GG III		0064		Joulie-2017		5	5	2	7	9	9
Sample 221	2014	Cattle			France	Europe	GG III		0053		Joulie-2017		5	13	2	7	9	9
Sample 222	2013	Cattle			France	Europe	GG III		0053		Joulie-2017		5	13	2	7	9	9
Sample 223	2014	Cattle			France	Europe	GG III		0053		Joulie-2017		5	13	2	7	9	9
Sample 224	2014	Cattle			France	Europe	GG III		0053		Joulie-2017		5	13	2	7	9	9
Sample 253	2014	Cattle			France	Europe	GG III		0053		Joulie-2017		5	13	2	7	9	9
Sample 51	2015	Cattle			France	Europe	GG III		0055		Joulie-2017		5	13	2	7	9	10
Sample 54	2009	Cattle			France	Europe	GG III		0053		Joulie-2017		5	13	2	7	9	9
Sample 55	2009	Cattle			France	Europe	GG III		0059		Joulie-2017		5	13	2	7	9	13
Sample 56	2013	Cattle			France	Europe	GG III		0059		Joulie-2017		5	13	2	7	9	13
Sample 57	2009	Cattle			France	Europe	GG III		0059		Joulie-2017		5	13	2	7	9	13
Sample 58	2009	Cattle			France	Europe	GG III		0059		Joulie-2017		5	13	2	7	9	13
Sample 59	2009	Cattle			France	Europe	GG III		0061		Joulie-2017		5	13	2	7	9	14
Sample 60	2009	Cattle			France	Europe	GG III		0053		Joulie-2017		5	13	2	7	9	9
Sample 61	2008	Cattle			France	Europe	GG III		0053		Joulie-2017		5	13	2	7	9	9
Sample 62	2009	Cattle			France	Europe	GG III		0053		Joulie-2017		5	13	2	7	9	9
Sample 63	2009	Cattle			France	Europe	GG III		0053		Joulie-2017		5	13	2	7	9	9
Sample 64	2008	Cattle			France	Europe	GG III		0053		Joulie-2017		5	13	2	7	9	9
Sample 65	2009	Cattle			France	Europe	GG III		0053		Joulie-2017		5	13	2	7	9	9
Sample 66	2009	Cattle			France	Europe	GG III		0053		Joulie-2017		5	13	2	7	9	9
Sample 67	2013	Cattle			France	Europe	GG III		0066		Joulie-2017		5	13	2	8	9	9
Sample 69	2014	Cattle			France	Europe	GG III		0059		Joulie-2017		5	13	2	7	9	13
Sample 70	2014	Cattle			France	Europe	GG III		0053		Joulie-2017		5	13	2	7	9	9
Sample 71	2014	Cattle			France	Europe	GG III		0053		Joulie-2017		5	13	2	7	9	9
Sample 72	2014	Cattle			France	Europe	GG III		0066		Joulie-2017		5	13	2	8	9	9
Sample 73	2013	Cattle			France	Europe	GG III		0053		Joulie-2017		5	13	2	7	9	9
Sample 74	2013	Cattle			France	Europe	GG III		0087		Joulie-2017		5	?	2	7	9	10
Sample 75	2009	Cattle			France	Europe	GG III		0057		Joulie-2017		5	?	2	7	9	11
Sample 76	2013	Cattle			France	Europe	GG III		0101		Joulie-2017		5	?	2	7	9	8
Sample 77	2014	Cattle			France	Europe	GG III		0062		Joulie-2017		5	12	2	7	9	9
Sample 78	2013	Cattle			France	Europe	GG III		0097		Joulie-2017		5	13	2	7	10	10
Sample 79	2012	Cattle			France	Europe	GG III		0055		Joulie-2017		5	13	2	7	9	10
Sample 79a	2012	Cattle			France	Europe	GG III		0055		Joulie-2017		5	13	2	7	9	10
Sample 80	2014	Cattle			France	Europe	GG III		0055		Joulie-2017		5	13	2	7	9	10
Sample 81	2014	Cattle			France	Europe	GG III		0055		Joulie-2017		5	13	2	7	9	10
Sample 82	2008	Cattle			France	Europe	GG III		0055		Joulie-2017		5	13	2	7	9	10
Sample 83	2013	Cattle			France	Europe	GG III		0055		Joulie-2017		5	13	2	7	9	10
Sample 84	2013	Cattle			France	Europe	GG III		0055		Joulie-2017		5	13	2	7	9	10
Sample 85	2008	Cattle			France	Europe	GG III		0055		Joulie-2017		5	13	2	7	9	10
Sample 86	2009	Cattle			France	Europe	GG III		0055		Joulie-2017		5	13	2	7	9	10
Sample 87	2013	Cattle			France	Europe	GG III		0057		Joulie-2017		5	13	2	7	9	11
Sample 88	2013	Cattle			France	Europe	GG III		0059		Joulie-2017		5	13	2	7	9	13
Sample 88a	2013	Cattle			France	Europe	GG III		0059		Joulie-2017		5	13	2	7	9	13
Sample 89	2014	Cattle			France	Europe	GG III		0059		Joulie-2017		5	13	2	7	9	13
Sample 90	2013	Cattle			France	Europe	GG III		0059		Joulie-2017		5	13	2	7	9	13
Sample 91	2013	Cattle			France	Europe	GG III		0059		Joulie-2017		5	13	2	7	9	13
Sample 92	2013	Cattle			France	Europe	GG III		0059		Joulie-2017		5	13	2	7	9	13
Sample 93	2014	Cattle			France	Europe	GG III		0059		Joulie-2017		5	13	2	7	9	13
Sample 94	2014	Cattle			France	Europe	GG III		0059		Joulie-2017		5	13	2	7	9	13
Sample 95	2008	Cattle			France	Europe	GG III		0059		Joulie-2017		5	13	2	7	9	13
Sample 96	2009	Cattle			France	Europe	GG III		0059		Joulie-2017		5	13	2	7	9	13
Sample 97	2009	Cattle			France	Europe	GG III		0059		Joulie-2017		5	13	2	7	9	13
Sample 98	2009	Cattle			France	Europe	GG III		0059		Joulie-2017		5	13	2	7	9	13
Sample 99	2014	Cattle			France	Europe	GG III		0059		Joulie-2017		5	13	2	7	9	13
Sample FR6		Cattle			France	Europe	GG III		0108		Joulie-2017		5	15	3	7	9	12
Saud 1	2011	Cattle	Milk		Saudi Arabia	Middle East	GG III		0070	MST20	MLVA-bank	20110225CWZ154	6	13	2	7	9	10	3	2	6	1	5	4	4	10	6	5
SC-4		Environment	Farm (cattle)		USA	North America	GG III			MST20	Kersch-2016								3	2	6	1	5	4	4	10	6	5
SC-5		Environment	Farm (cattle)		USA	North America	GG III			MST20	Kersch-2016								3	2	6	1	5	4	4	10	6	5
SR10	2011	Cattle	Milk		Spain	Europe	GG III		0088		MLVA-bank	20110907CWZ021	6	13	2	7	10	10
Swit3	2011	Cattle	Milk		Switzerland	Europe	GG III		0054		MLVA-bank	20110113CWZ151	6	13	2	7	9	9
Tiho 1		unknown			Germany	Europe	GG III		0086		MLVA-bank	Cb#039	6	13	3	7	9	12
Tilburg12_06		Cattle	Milk		France	Europe	GG III		0054		Tilburg-2012_b		6	13	2	7	9	9
Tilburg12_07		Cattle	Milk		France	Europe	GG III		0070		Tilburg-2012_b		6	13	2	7	9	10
Tilburg12_12		Cattle	Milk		Germany	Europe	GG III		0090		Tilburg-2012_b		6	13	2	6	9	10
Tilburg12_13		Cattle	Milk		Germany	Europe	GG III		0087		Tilburg-2012_b		?	?	2	7	?	10
Tilburg12_18		Cattle	Milk		Netherlands	Europe	GG III		0054		Tilburg-2012_b		6	13	2	7	9	9
Tilburg12_21		Cattle	Milk		Netherlands	Europe	GG III		0070		Tilburg-2012_b		6	13	2	7	9	10
Tilburg12_22		Cattle	Milk		Netherlands	Europe	GG III		0106		Tilburg-2012_b		?	?	2	7	?	7
Tilburg12_26		Cattle	Milk		Portugal	Europe	GG III		0054		Tilburg-2012_b		6	13	2	7	9	9
Tilburg12_32		Cattle	Milk		Slovak Republic	Europe	GG III		0088		Tilburg-2012_b		6	13	2	7	10	10
Tilburg12_42		Cattle	Milk		Spain	Europe	GG III		0054		Tilburg-2012_b		6	13	2	7	9	9
Tilburg12_43		Cattle	Milk		Spain	Europe	GG III		0070		Tilburg-2012_b		6	13	2	7	9	10
Tilburg12_44		Cattle	Milk		Spain	Europe	GG III		0071		Tilburg-2012_b		6	13	2	7	9	11
Tilburg12_45		Cattle	Milk		Spain	Europe	GG III		0053		Tilburg-2012_b		5	13	2	7	9	9
Tilburg12_47		Cattle	Milk		Switzerland	Europe	GG III		0054		Tilburg-2012_b		6	13	2	7	9	9
Tilburg12_52		Cattle	Milk		United Kingdom	Europe	GG III		0081		Tilburg-2012_b		6	13	2	7	10	9
Tilburg12_64		Cattle	Milk		Qatar	Middle East	GG III		0070		Tilburg-2012_b		6	13	2	7	9	10
Tilburg12_66		Cattle	Milk		Qatar	Middle East	GG III		0070		Tilburg-2012_b		6	13	2	7	9	10
UK1	2010	Cattle	Milk		United Kingdom	Europe	GG III		0081	MST20	MLVA-bank	20101214CWZ130	6	13	2	7	10	9	3	2	6	1	5	4	4	10	6	5
V 1160	2011	Cattle			Germany	Europe	GG III		0063		MLVA-bank		5	16	2	7	9	9
V 1185	2011	Cattle			Germany	Europe	GG III		0063		MLVA-bank		5	16	2	7	9	9
V 1228	2011	Cattle			Germany	Europe	GG III		0103		MLVA-bank		5	16	2	7	9	11
V 1238	2011	Cattle			Germany	Europe	GG III		0063		MLVA-bank		5	16	2	7	9	9
VS103	2012	Cattle	Placenta		Hungary	Europe	GG III		0054		MLVA-bank	Hung10	6	13	2	7	9	9
VS41	2012	Cattle	Placenta		Hungary	Europe	GG III		0054	MST20	MLVA-bank	Hung06	6	13	2	7	9	9	3	2	6	1	5	4	4	10	6	5
VS76	2012	Cattle	Placenta		Hungary	Europe	GG III		0070		MLVA-bank	Hung07	6	13	2	7	9	10
VS79	2012	Cattle	Placenta		Hungary	Europe	GG III		0070	MST20	MLVA-bank	Hung08	6	13	2	7	9	10	3	2	6	1	5	4	4	10	6	5
VS93	2012	Cattle	Placenta		Hungary	Europe	GG III		0071	MST20	MLVA-bank	Hung09	6	13	2	7	9	11	3	2	6	1	5	4	4	10	6	5
Z 232-3/02	2002	Cattle			Germany	Europe	GG III		0056		MLVA-bank		5	15	2	7	9	9
Z 257/94	1994	Cattle			Germany	Europe	GG III		0101		MLVA-bank	Cb#054	5	15	2	7	9	8
Z 3027/91	1991	Cattle			Germany	Europe	GG III		0101		MLVA-bank		5	15	2	7	9	8
Z 3205/91a	1991	Cattle			Germany	Europe	GG III		0056		MLVA-bank		5	15	2	7	9	9
Z 3205/91b	1991	Cattle			Germany	Europe	GG III	QpH1	0056		MLVA-bank	Cb#047	5	15	2	7	9	9
Z 3351/92	1992	Cattle			Germany	Europe	GG III	QpH1	0056		MLVA-bank	Cb#049	5	15	2	7	9	9
Z 3567/92	1992	Cattle	Placenta		Germany	Europe	GG III		0099		MLVA-bank		5	15	2	7	9	12
Z 3568/92	1992	Cattle			Germany	Europe	GG III		0056		MLVA-bank		5	15	2	7	9	9
Z 3749/92	1992	Cattle			Germany	Europe	GG III	QpH1	0101		MLVA-bank	Cb#050	5	15	2	7	9	8
Z 410/94	1994	Cattle	abortion material		Germany	Europe	GG III		0056		MLVA-bank		5	15	2	7	9	9
Z 488/94	1994	Cattle	abortion material		Germany	Europe	GG III		0095		MLVA-bank		5	15	2	7	9	10
Z3567		Cattle	Placenta		Germany	Europe	GG III			MST20	MST database								3	2	6	1	5	4	4	10	6	5
Ziege 2	2008	Goat			Germany	Europe	GG III		0096		MLVA-bank		5	14	2	7	9	10
447	2012	Goat	Placenta		Italy	Europe	GG IV-a		0122		MLVA-bank	20121002IT001	4	9	4	5	8	2
796	2011	Sheep	Fetus		Portugal	Europe	GG IV-a		0118	MST8	MLVA-bank	20120511POR037	3	9	4	5	7	2	5	4	2	5	1	5	3	3	4	4
2942	2011	Goat	Vaginal Swab		Italy	Europe	GG IV-a		0122		MLVA-bank	20121002IT007	4	9	4	5	8	2
16581	2007	Human	Blood (isolate)	Blood	Portugal	Europe	GG IV-a		0118	MST8	MLVA-bank	20111017POR022	3	9	4	5	7	2	5	4	2	5	1	5	3	3	4	4
16581	2007	Human	Blood (isolate)	Blood	Portugal	Europe	GG IV-a			MST8	MLVA-bank
1264782		Human	Heart Valve	Tissue	France	Europe	GG IV-a			MST8	MST database								5	4	2	5	1	5	3	3	4	4
2051448140	2012	Human	Aorta	Tissue	Netherlands	Europe	GG IV-a		0118		MLVA-bank	20121002Cb001	3	9	4	5	7	2
0,05,05072	2005	Goat	Placenta		Spain	Europe	GG IV-a		0118	MST8	MLVA-bank	20110829SP005	3	9	4	5	7	2	5	4	2	5	1	5	3	3	4	4
0,07,05388,012	2007	Sheep	Faeces		Spain	Europe	GG IV-a		0121		MLVA-bank	20110829SP028	3	9	5	5	7	2
0,07,05388,019	2007	Sheep	Individual Milk		Spain	Europe	GG IV-a		0121		MLVA-bank	20110829SP029	3	9	5	5	7	2
0,07,05388,041	2007	Sheep	Vaginal Swab		Spain	Europe	GG IV-a		0121		MLVA-bank	20110829SP026	3	9	5	5	7	2
0,07,05388,049	2007	Sheep	Faeces		Spain	Europe	GG IV-a		0121	MST8	MLVA-bank	20110829SP027	3	9	5	5	7	2	5	4	2	5	1	5	3	3	4	4
0,10,05501,001	2010	Goat	Placenta		Spain	Europe	GG IV-a		0118	MST8	MLVA-bank	20110829SP003	3	9	4	5	7	2	5	4	2	5	1	5	3	3	4	4
796DH82	2011	Sheep	Fetus		Portugal	Europe	GG IV-a		0118	MST8	MLVA-bank	20120511POR038	3	9	4	5	7	2	5	4	2	5	1	5	3	3	4	4
C1b		Goat	Placenta		Thailand	South East Asia	GG IV-a			MST67	MST database								5	4	9	5	9	11	14	15	11	6
C2		Environment	na		unknown	unknown	GG IV-a			MST55	MLVA-bank								5	4	9	5	8	5	2	3	4	6
CB		Human	Heart Valve	Tissue	France	Europe	GG IV-a			MST8	MST database								5	4	2	5	1	5	3	3	4	4
Cb_O184		Sheep	Placenta		France	Europe	GG IV-a	QpRS	0134	MST8	in silico		?	?	4	5	8	2	5	4	2	5	1	5	3	3	4	4
CB10		Human	Aneurysm	Blood	France	Europe	GG IV-a			MST8	MST database								5	4	2	5	1	5	3	3	4	4
CB103		Sheep	Placenta		France	Europe	GG IV-a			MST10	MST database								5	4	2	5	1	5	2	3	2	6
CB104	2002	Sheep	Placenta, Vaginal Swab of sheep		France	Europe	GG IV-a			MST8	MLVA-bank								5	4	2	5	1	5	3	3	4	4
CB106		Human	Heart Valve	Tissue	France	Europe	GG IV-a			MST8	MST database								5	4	2	5	1	5	3	3	4	4
CB107		Human	Heart Valve	Tissue	France	Europe	GG IV-a			MST8	MST database								5	4	2	5	1	5	3	3	4	4
CB114		Human	Heart Valve	Tissue	France	Europe	GG IV-a			MST8	MST database								5	4	2	5	1	5	3	3	4	4
CB116		Human	Aneurysm	Blood	France	Europe	GG IV-a			MST8	MST database								5	4	2	5	1	5	3	3	4	4
CB117		Human	Heart Valve	Tissue	France	Europe	GG IV-a			MST8	MST database								5	4	2	5	1	5	3	3	4	4
CB127		Human	Aneurysm	Blood	France	Europe	GG IV-a			MST8	MST database								5	4	2	5	1	5	3	3	4	4
CB128		Human	Heart Valve	Tissue	France	Europe	GG IV-a			MST8	MST database								5	4	2	5	1	5	3	3	4	4
CB129		Human	Heart Valve	Tissue	France	Europe	GG IV-a			MST38	MST database								3	4	2	5	1	3	3	3	3	4
CB131		Human	Vertebral Disc	Bone	France	Europe	GG IV-a			MST9	MST database								1	4	2	5	1	5	2	3	4	6
CB134		Human	Heart Valve	Tissue	France	Europe	GG IV-a			MST8	MST database								5	4	2	5	1	5	3	3	4	4
CB135		Human	Heart Valve	Tissue	France	Europe	GG IV-a			MST8	MST database								5	4	2	5	1	5	3	3	4	4
CB138		Human	Heart Valve	Tissue	France	Europe	GG IV-a			MST42	MST database								5	4	1	5	8	5	2	3	4	6
CB139		Human	Heart Valve	Tissue	France	Europe	GG IV-a			MST8	MST database								5	4	2	5	1	5	3	3	4	4
CB141		Human	Heart Valve	Tissue	France	Europe	GG IV-a			MST8	MST database								5	4	2	5	1	5	3	3	4	4
CB145		Human	Thrombus	Blood	France	Europe	GG IV-a			MST8	MST database								5	4	2	5	1	5	3	3	4	4
CB146		Human	Valvular Prosthesis	Tissue	Switzerland	Europe	GG IV-a			MST8	MST database								5	4	2	5	1	5	3	3	4	4
CB147		Human	Blood	Blood	France	Europe	GG IV-a			MST8	MST database								5	4	2	5	1	5	3	3	4	4
CB15	1991	Human	Heart Valve	Tissue	France	Europe	GG IV-a			MST8	MST database								5	4	2	5	1	5	3	3	4	4
CB151		Human	Heart Valve	Tissue	France	Europe	GG IV-a			MST8	MST database								5	4	2	5	1	5	3	3	4	4
CB155		Human	Heart Valve	Tissue	United Kingdom	Europe	GG IV-a			MST55	MST database								5	4	9	5	8	5	2	3	4	6
CB159		Goat	na		France	Europe	GG IV-a			MST53	MST database								5	4	2	5	1	7	3	3	4	6
CB16		Human	Aneurysm	Blood	France	Europe	GG IV-a			MST8	MST database								5	4	2	5	1	5	3	3	4	4
CB160		Human	Aortic Biopsy	Tissue	France	Europe	GG IV-a			MST8	MST database								5	4	2	5	1	5	3	3	4	4
CB162		Human	Aneurysm	Blood	USA	North America	GG IV-a			MST42	MST database								5	4	1	5	8	5	2	3	4	6
CB170		Human	Bone	Bone	USA	North America	GG IV-a			MST8	MST database								5	4	2	5	1	5	3	3	4	4
CB172		Human	Heart Valve	Tissue	France	Europe	GG IV-a			MST8	MST database								5	4	2	5	1	5	3	3	4	4
CB173		Human	Heart Valve	Tissue	France	Europe	GG IV-a			MST8	MST database								5	4	2	5	1	5	3	3	4	4
CB18		Human	Blood	Blood	France	Europe	GG IV-a			MST8	MST database								5	4	2	5	1	5	3	3	4	4
CB180		Human	Bone	Bone	France	Europe	GG IV-a			MST8	MST database								5	4	2	5	1	5	3	3	4	4
CB187		Human	Heart Valve	Tissue	France	Europe	GG IV-a			MST8	MST database								5	4	2	5	1	5	3	3	4	4
CB188		Human	Heart Valve	Tissue	France	Europe	GG IV-a			MST8	MST database								5	4	2	5	1	5	3	3	4	4
CB190		Human	Aneurysm	Blood	France	Europe	GG IV-a			MST8	MST database								5	4	2	5	1	5	3	3	4	4
CB191		Human	Heart Valve	Tissue	France	Europe	GG IV-a			MST8	MST database								5	4	2	5	1	5	3	3	4	4
CB192		Human	Heart Valve	Tissue	France	Europe	GG IV-a			MST8	MST database								5	4	2	5	1	5	3	3	4	4
CB193		Human	Heart Valve	Tissue	USA	North America	GG IV-a			MST8	MST database								5	4	2	5	1	5	3	3	4	4
CB195		Human	Heart Valve	Tissue	USA	North America	GG IV-a			MST8	MST database								5	4	2	5	1	5	3	3	4	4
CB199		Human	Sera	Blood	France	Europe	GG IV-a			MST8	MST database								5	4	2	5	1	5	3	3	4	4
CB31	1992	Human	Heart Valve	Tissue	France	Europe	GG IV-a			MST8	MST database								5	4	2	5	1	5	3	3	4	4
CB32	1992	Human	Heart Valve	Tissue	France	Europe	GG IV-a			MST9	MST database								1	4	2	5	1	5	2	3	4	6
CB34	1992	Human	Blood	Blood	France	Europe	GG IV-a			MST8	MST database								5	4	2	5	1	5	3	3	4	4
CB44	1993	Human	Heart Valve	Tissue	France	Europe	GG IV-a			MST8	MST database								5	4	2	5	1	5	3	3	4	4
CB47	1994	Human	Heart Valve	Tissue	Spain	Europe	GG IV-a			MST8	MST database								5	4	2	5	1	5	3	3	4	4
CB49	1994	Human	Heart Valve	Tissue	France	Europe	GG IV-a			MST9	MST database								1	4	2	5	1	5	2	3	4	6
CB53		Human	Aneurysm	Blood	France	Europe	GG IV-a			MST8	MST database								5	4	2	5	1	5	3	3	4	4
CB61	1996	Human	Valvular Prosthesis	Tissue	France	Europe	GG IV-a			MST8	MST database								5	4	2	5	1	5	3	3	4	4
CB65		Human	Heart Valve	Tissue	France	Europe	GG IV-a			MST9	MST database								1	4	2	5	1	5	2	3	4	6
CB65(b)	1996	Human	Aortic Heart Valve	Tissue	France	Europe	GG IV-a			MST10	MLVA-bank								5	4	2	5	1	5	2	3	2	6
CB70		Human	Heart Valve	Tissue	France	Europe	GG IV-a			MST8	MST database								5	4	2	5	1	5	3	3	4	4
CB71	1997	Human	Valvular Prosthesis	Tissue	France	Europe	GG IV-a			MST8	MST database								5	4	2	5	1	5	3	3	4	4
CB73		Human	Valvular Prosthesis	Tissue	France	Europe	GG IV-a			MST8	MST database								5	4	2	5	1	5	3	3	4	4
CB79	1999	Human	Heart Valve	Tissue	France	Europe	GG IV-a			MST8	MST database								5	4	2	5	1	5	3	3	4	4
CB8	1990	Human	Heart Valve	Tissue	France	Europe	GG IV-a			MST8	MST database								5	4	2	5	1	5	3	3	4	4
CB81		Human	Heart Valve	Tissue	Spain	Europe	GG IV-a			MST8	MST database								5	4	2	5	1	5	3	3	4	4
CB84		Human	Blood	Blood	France	Europe	GG IV-a			MST8	MST database								5	4	2	5	1	5	3	3	4	4
CB9		Human	Blood	Blood	France	Europe	GG IV-a			MST8	MST database								5	4	2	5	1	5	3	3	4	4
CB91	2000	Human	Valvular Prosthesis	Tissue	France	Europe	GG IV-a			MST8	MST database								5	4	2	5	1	5	3	3	4	4
CB92		Human	Heart Valve	Tissue	France	Europe	GG IV-a			MST9	MST database								1	4	2	5	1	5	2	3	4	6
CB93		Human	Placenta	Tissue	France	Europe	GG IV-a			MST8	MST database								5	4	2	5	1	5	3	3	4	4
CB95		Human	Blood	Blood	France	Europe	GG IV-a			MST8	MST database								5	4	2	5	1	5	3	3	4	4
CB96		Human	Heart Valve	Tissue	France	Europe	GG IV-a			MST8	MST database								5	4	2	5	1	5	3	3	4	4
CB98		Human	Heart Valve	Tissue	France	Europe	GG IV-a			MST8	MST database								5	4	2	5	1	5	3	3	4	4
CB99		Human	Heart Valve	Tissue	France	Europe	GG IV-a			MST8	MST database								5	4	2	5	1	5	3	3	4	4
CbC4		Sheep			France	Europe	GG IV-a		0128		MLVA-bank	Cb#017	4	10	4	5	9	2
CbC6		Sheep	Vaginal Swab secretion		France	Europe	GG IV-a		0132		MLVA-bank	Cb#019	?	11	4	5	7	2
CbC7		Sheep	Milk		France	Europe	GG IV-a		0127		MLVA-bank	Cb#020	4	10	4	5	8	2
CbO1		Goat	Placenta		France	Europe	GG IV-a		0134		MLVA-bank	Cb#011	4	11	4	5	8	2
CbO2		Goat	Placenta		France	Europe	GG IV-a		0134		MLVA-bank	Cb#012	4	11	4	5	8	2
CbuK_Q154	1976	Human	Heart Valve	Tissue	USA	North America	GG IV-a	QpRS	0132	MST8	in silico		4	11	4	5	7	2	5	4	2	5	1	5	3	na	4	4
Ceglie_22	2013	Goat	Vaginal Swab		Italy	Europe	GG IV-a		0119		Ceglie-2015		?	9	4	5	20	2
Ceglie_23	2013	Goat	Vaginal Swab		Italy	Europe	GG IV-a		0119		Ceglie-2015		?	9	4	5	20	2
Ceglie_24	2013	Goat	BTM		Italy	Europe	GG IV-a		0122		Ceglie-2015		?	9	4	5	8	2
Ceglie_25	2013	Goat	BTM		Italy	Europe	GG IV-a		0118		Ceglie-2015		?	9	4	5	7	2
Ceglie_26	2013	Goat	BTM		Italy	Europe	GG IV-a		0122		Ceglie-2015		?	9	4	5	8	2
Ceglie_31	2013	Goat	Spleen		Italy	Europe	GG IV-a		0123		Ceglie-2015		1	12	4	5	7	2
Ceglie_32	2013	Goat	Vaginal Swab		Italy	Europe	GG IV-a		0123		Ceglie-2015		1	12	4	5	7	2
Ceglie_33	2013	Goat	Vaginal Swab		Italy	Europe	GG IV-a		0124		Ceglie-2015		17	12	4	5	7	2
Ceglie_34	2013	Goat	Vaginal Swab		Italy	Europe	GG IV-a		0131		Ceglie-2015		6	7	4	5	7	2
CNE_1	2019	Human	Serum	Blood	USA	North America	GG IV-a			MST8	Kondo-2019								5	4	2	5	1	5	3	3	4	4
DNA1361581		Human	Psoas Abscess	Tissue	France	Europe	GG IV-a			MST38	MST database								3	4	2	5	1	3	3	3	3	4
DNA205596		Human	Heart Valve	Tissue	France	Europe	GG IV-a			MST8	MST database								5	4	2	5	1	5	3	3	4	4
E.IE. 47	1994	Human	Mitral Heart Valve	Tissue	Spain	Europe	GG IV-a		0129	MST8	MLVA-bank	20090317Frankrijk016	3	8	4	5	7	2
EG11		Sheep	Vaginal swap		Egypt	Middle East	GG IV-a			MST74	Selim-2019								10	4	9	5	1	5	2	3	4	6
F3	1978	Human	mitral Heart Valve	Tissue	France	Europe	GG IV-a	QpRS	0134		MLVA-bank		9	0	4	5	8	2
G1		Goat	brain		Italy	Europe	GG IV-a		0130	MST55	DiDomenico-2014		?	?	4	5	6	?	5	4	9	5	8	5	2	3	4	6
G11		Goat	Individual Milk		Italy	Europe	GG IV-a			MST55	DiDomenico-2014								5	4	9	5	8	5	2	3	4	6
G12		Goat	Brain		Italy	Europe	GG IV-a			MST8	DiDomenico-2014								5	4	2	5	1	5	3	3	4	4
Gt3	2010	Goat	Placenta		Spain	Europe	GG IV-a		0120	MST8	Astobiza-2012		3	9	4	5	2	2	5	4	2	5	1	5	3	3	4	4
JCB	2010	Human	Spleen (isolate)	Tissue	Portugal	Europe	GG IV-a		0118		MLVA-bank	20111017POR014	3	9	4	5	7	2
JCV	2010	Human	Heart Valve (isolate)	Tissue	Portugal	Europe	GG IV-a		0118	MST8	MLVA-bank	20111017POR013	3	9	4	5	7	2	5	4	2	5	1	5	3	3	4	4
K2		Goat	Placenta		Thailand	South East Asia	GG IV-a			MST69	MST database								5	4	9	5	8	12	14	16	11	6
Kazakhstan-1		Sheep	Placenta		Kazakhstan	Central Asia	GG IV-a			MST27	MST database								8	4	8	5	7	5	2	3	4	6
Kazakhstan-2		Cattle	Milk		Kazakhstan	Central Asia	GG IV-a			MST28	MST database								8	4	9	5	7	5	2	3	4	6
Kazakhstan-3		Cattle	Tick		Kazakhstan	Central Asia	GG IV-a			MST28	MST database								8	4	9	5	7	5	2	3	4	6
L.IE. 32	1992	Human	Aortic Heart Valve	Tissue	France	Europe	GG IV-a		0117	MST9	MLVA-bank	20090317Frankrijk070	3	12	4	5	7	2
L.IE. 9		Human	Blood	Blood	France	Europe	GG IV-a		0122	MST8	MLVA-bank	20090317Frankrijk069	4	9	4	5	8	2
L34		Goat	Placenta		Thailand	South East Asia	GG IV-a			MST66	MST database								5	4	9	5	8	13	15	16	11	6
LI.E. 15	1991	Human	Mitral Heart Valve	Tissue	France	Europe	GG IV-a		0122	MST8	MLVA-bank	20090317Frankrijk058	4	9	4	5	8	2
M.EP. 104	2002	Sheep	Placenta, Vaginal Swab of sheep		France	Europe	GG IV-a		0134	MST8	MLVA-bank	20090317Frankrijk033	6	13	4	5	8	2
M.IE 61	1996	Human	Aortic Heart Valve prosthesis	Tissue	France	Europe	GG IV-a		0122	MST8	MLVA-bank	20090317Frankrijk003	4	9	4	5	8	2
M.IE 65	1996	Human	Aortic Heart Valve	Tissue	France	Europe	GG IV-a		0129	MST10	MLVA-bank	20090317Frankrijk002	6	8	4	5	7	2
M.IE. 31	1992	Human	Aortic Heart Valve	Tissue	France	Europe	GG IV-a		0122	MST8	MLVA-bank	20090317Frankrijk066	4	9	4	5	8	2
M.IE. 34	1992	Human	Blood	Blood	France	Europe	GG IV-a		0118	MST8	MLVA-bank	20090317Frankrijk022	3	9	4	5	7	2
M.IE. 71	1997	Human	Prosthetic aortic Heart Valve	Tissue	France	Europe	GG IV-a		0118	MST8	MLVA-bank	20090317Frankrijk009	3	9	4	5	7	2
M.IE. 8	1990	Human	Mitral Heart Valve	Tissue	France	Europe	GG IV-a		0134	MST8	MLVA-bank	20090324Frankrijk080	6	13	4	5	8	2
M.IE. 91	2000	Human	Prosthetic Heart Valve	Tissue	France	Europe	GG IV-a		0122	MST8	MLVA-bank	20090317Frankrijk026	4	9	4	5	8	2
MSU_Goat_Q177 (Priscilla)	1980	Goat	abortion material		USA	North America	GG IV-a	QpRS	0129	MST8	in silico		?	8	4	5	7	2	5	4	2	5	1	5	3	na	4	4
MW-1		Environment	Farm (Cattle&Goats)		USA	North America	GG IV-a			MST8	Kersch-2016								5	4	2	5	1	5	3	3	4	4
N130		Goat	Placenta		Thailand	South East Asia	GG IV-a			MST68	MST database								5	4	9	5	8	11	15	16	11	6
P.IE. 44	1993	Human	Mitral Heart Valve	Tissue	France	Europe	GG IV-a		0118	MST8	MLVA-bank	20090317Frankrijk064	3	9	4	5	7	2
P.IE. 79	1999	Human	Native aortic Heart Valve	Tissue	France	Europe	GG IV-a		0122	MST8	MLVA-bank	20090317Frankrijk018	4	9	4	5	8	2
P205596		Human	Bone	Bone	France	Europe	GG IV-a			MST8	MST database								5	4	2	5	1	5	3	3	4	4
Patient 10639	2010	Human	Heart Valve	Tissue	Portugal	Europe	GG IV-a		0120	MST8	Santos-2012		3	9	4	5	2	2	5	4	2	5	1	5	3	3	4	4
Patient 1658	2007	Human	Chronic Q fever (Blood)	Blood	Portugal	Europe	GG IV-a		0120	MST8	Santos-2012		3	9	4	5	2	2	5	4	2	5	1	5	3	3	4	4
Qat1	2011	Cattle	Milk		Qatar	Middle East	GG IV-a		0133		MLVA-bank	20110225CWZ155	6	12	4	5	9	2
R180		Goat	Placenta		Thailand	South East Asia	GG IV-a			MST70	MST database								5	4	9	5	10	11	14	16	11	6
RM-1		Environment	Veterinary Hospital		USA	North America	GG IV-a			MST8	Kersch-2016								5	4	2	5	1	5	3	3	4	4
RM-2		Environment	Horse Ranch (+goats)		USA	North America	GG IV-a			MST8	Kersch-2016								5	4	2	5	1	5	3	3	4	4
S1		Sheep	brain		Italy	Europe	GG IV-a		0134	MST8	DiDomenico-2014		?	?	4	5	8	2
S1		Sheep	Brain		Italy	Europe	GG IV-a			MST8	DiDomenico-2014								5	4	2	5	1	5	3	3	4	4
S5		Sheep	Spleen		Italy	Europe	GG IV-a			MST8	DiDomenico-2014								5	4	2	5	1	5	3	3	4	4
Sample 1	2013	Goat			France	Europe	GG IV-a		0129		Joulie-2017		?	?	4	5	7	2
Sample 15	2012	Sheep			France	Europe	GG IV-a		0118		Joulie-2017		?	9	4	5	7	2
Sample 16	2015	Goat			France	Europe	GG IV-a		0118		Joulie-2017		?	9	4	5	7	2
Sample 18	2014	Goat			France	Europe	GG IV-a		0118		Joulie-2017		?	9	4	5	7	2
Sample 185	2014	Goat			France	Europe	GG IV-a		0122		Joulie-2017		?	9	4	5	8	2
Sample 19	2012	Sheep			France	Europe	GG IV-a		0118		Joulie-2017		?	9	4	5	7	2
Sample 20	2014	Goat			France	Europe	GG IV-a		0122		Joulie-2017		?	9	4	5	8	2
Sample 21	2015	Goat			France	Europe	GG IV-a		0134		Joulie-2017		5	?	4	5	8	2
Sample 22	2009	Goat			France	Europe	GG IV-a		0118		Joulie-2017		?	9	4	5	7	2
Sample 23	2012	Goat			France	Europe	GG IV-a		0118		Joulie-2017		?	9	4	5	7	2
Sample 24	2014	Goat			France	Europe	GG IV-a		0118		Joulie-2017		?	9	4	5	7	2
Sample 25	2014	Goat			France	Europe	GG IV-a		0118		Joulie-2017		?	9	4	5	7	2
Sample 26	2015	Goat			France	Europe	GG IV-a		0129		Joulie-2017		?	?	4	5	7	2
Sample 27	2012	Sheep			France	Europe	GG IV-a		0129		Joulie-2017		?	8	4	5	7	2
Sample 28	2015	Goat			France	Europe	GG IV-a		0118		Joulie-2017		?	9	4	5	7	2
Sample 29	2014	Goat			France	Europe	GG IV-a		0118		Joulie-2017		?	9	4	5	7	2
Sample 3	2015	Sheep			France	Europe	GG IV-a		0134		Joulie-2017		?	?	4	5	8	2
Sample 30	2014	Goat			France	Europe	GG IV-a		0118		Joulie-2017		?	9	4	5	7	2
Sample 31	2015	Sheep			France	Europe	GG IV-a		0118		Joulie-2017		?	9	4	5	7	2
Sample 32	2013	Goat			France	Europe	GG IV-a		0122		Joulie-2017		?	9	4	5	8	2
Sample 33	2014	Goat			France	Europe	GG IV-a		0118		Joulie-2017		?	9	4	5	7	2
Sample 33a	2014	Goat			France	Europe	GG IV-a		0118		Joulie-2017		?	9	4	5	7	2
Sample 34	2015	Goat			France	Europe	GG IV-a		0118		Joulie-2017		?	9	4	5	7	2
Sample 35	2012	Goat			France	Europe	GG IV-a		0118		Joulie-2017		?	9	4	5	7	2
Sample 36	2015	Goat			France	Europe	GG IV-a		0118		Joulie-2017		?	9	4	5	7	2
Sample 37	2014	Goat			France	Europe	GG IV-a		0118		Joulie-2017		?	9	4	5	7	2
Sample 38	2014	Goat			France	Europe	GG IV-a		0118		Joulie-2017		?	9	4	5	7	2
Sample 39	2013	Sheep			France	Europe	GG IV-a		0118		Joulie-2017		?	9	4	5	7	2
Sample 39a	2013	Sheep			France	Europe	GG IV-a		0118		Joulie-2017		?	9	4	5	7	2
Sample 4	2014	Sheep			France	Europe	GG IV-a		0134		Joulie-2017		?	?	4	5	8	2
Sample 40	2013	Sheep			France	Europe	GG IV-a		0118		Joulie-2017		?	9	4	5	7	2
Sample 41	2014	Sheep			France	Europe	GG IV-a		0118		Joulie-2017		?	9	4	5	7	2
Sample 41a	2014	Sheep			France	Europe	GG IV-a		0118		Joulie-2017		?	9	4	5	7	2
Sample 42	2014	Cattle			France	Europe	GG IV-a		0122		Joulie-2017		?	9	4	5	8	2
Sample 43	2012	Goat			France	Europe	GG IV-a		0122		Joulie-2017		?	9	4	5	8	2
Sample 44	2014	Goat			France	Europe	GG IV-a		0122		Joulie-2017		?	9	4	5	8	2
Sample 44a	2014	Goat			France	Europe	GG IV-a		0134		Joulie-2017		?	8	4	5	8	2
Sample 45	2014	Goat			France	Europe	GG IV-a		0122		Joulie-2017		?	9	4	5	8	2
Sample 46	2015	Goat			France	Europe	GG IV-a		0122		Joulie-2017		?	9	4	5	8	2
Sample 46a	2015	Goat			France	Europe	GG IV-a		0118		Joulie-2017		?	9	4	5	?	?
Sample 47	2014	Sheep			France	Europe	GG IV-a		0122		Joulie-2017		?	9	4	5	8	2
Sample 48	2015	Sheep			France	Europe	GG IV-a		0122		Joulie-2017		?	9	4	5	8	2
Sample 49	2015	Sheep			France	Europe	GG IV-a		0121		Joulie-2017		?	9	5	5	7	2
Sample 49a	2015	Sheep			France	Europe	GG IV-a		0121		Joulie-2017		?	9	5	5	7	2
Sample 49b	2015	Sheep			France	Europe	GG IV-a		0121		Joulie-2017		?	9	5	5	7	2
Sample 5	2014	Goat			France	Europe	GG IV-a		0134		Joulie-2017		5	10	4	5	8	2
Sample 50	2014	Sheep			France	Europe	GG IV-a		0121		Joulie-2017		3	9	5	5	7	2
Sample 52	2015	Sheep			France	Europe	GG IV-a		0118		Joulie-2017		?	9	4	5	7	2
Sample 53	2013	Goat			France	Europe	GG IV-a		0118		Joulie-2017		?	9	4	5	7	2
Sample 6	2015	Sheep			France	Europe	GG IV-a		0118		Joulie-2017		?	9	4	5	7	2
Sample 7	2014	Sheep			France	Europe	GG IV-a		0122		Joulie-2017		?	9	4	5	8	2
Sample 8	2015	Sheep			France	Europe	GG IV-a		0134		Joulie-2017		5	9	4	5	8	2
Sample 9	2012	Goat			France	Europe	GG IV-a		0128		Joulie-2017		?	10	4	5	9	2
Sample FR1	1978	Human		unknown	France	Europe	GG IV-a		0134		Joulie-2017		9	?	4	5	8	2
Sample FR4		Goat			France	Europe	GG IV-a		0122		Joulie-2017		?	9	4	5	8	2
Sh1	2004	Sheep	Placenta		Spain	Europe	GG IV-a		0120	MST8	Astobiza-2012		3	9	4	5	2	2	5	4	2	5	1	5	3	3	4	4
Sh2_e	2007	Sheep	Individual Milk		Spain	Europe	GG IV-a			MST8	Astobiza-2012								5	4	2	5	1	5	3	3	4	4
Sh2a	2007	Sheep	Vaginal Swab		Spain	Europe	GG IV-a		0125	MST8	Astobiza-2012		3	9	5	5	2	2	5	4	2	5	1	5	3	3	4	4
Sh2b	2007	Sheep	Faeces		Spain	Europe	GG IV-a		0125	MST8	Astobiza-2012		3	9	5	5	2	2	5	4	2	5	1	5	3	3	4	4
Sh2c	2007	Sheep	Faeces		Spain	Europe	GG IV-a		0125	MST8	Astobiza-2012		3	9	5	5	2	2	5	4	2	5	1	5	3	3	4	4
Sh2d	2007	Sheep	Individual Milk		Spain	Europe	GG IV-a		0125	MST8	Astobiza-2012		3	9	5	5	2	2	5	4	2	5	1	5	3	3	4	4
Tcheredov		Human	Blood	Blood	Kazakhstan	Central Asia	GG IV-a			MST28	MST database								8	4	9	5	7	5	2	3	4	6
Termez		Human	Blood	Blood	Uzbekistan	Central Asia	GG IV-a			MST31	MST database								9	4	9	5	8	5	2	3	4	6
Tilburg12_63		Cattle	Milk		Qatar	Middle East	GG IV-a		0133		Tilburg-2012_b		6	12	4	5	9	2
Unknown12		unknown			unknown	unknown	GG IV-a			MST51	MST database								5	4	1	5	8	5	2	3	4	2
Unknown2		unknown			unknown	unknown	GG IV-a			MST43	MST database								5	4	1	5	1	5	3	3	4	4
Unknown6		unknown			unknown	unknown	GG IV-a			MST48	MST database								5	4	6	5	1	5	3	3	4	4
Unknown7		unknown			unknown	unknown	GG IV-a			MST50	MST database								5	4	2	5	1	7	3	3	na	4
Unknown8		unknown			unknown	unknown	GG IV-a			MST54	MST database								5	4	9	5	8	5	2	4	3	6
VS108	2013	Sheep	Placenta		Hungary	Europe	GG IV-a		0126	MST28	MLVA-bank	Hung05	?	9	5	5	6	2	8	4	9	5	7	5	2	3	4	6
VS16	2012	Sheep	Placenta		Hungary	Europe	GG IV-a		0130	MST37	MLVA-bank	Hung01	?	8	4	5	6	2
VS27	2012	Sheep	Placenta		Hungary	Europe	GG IV-a		0130	MST37	MLVA-bank	Hung02	?	8	4	5	6	2
VS38	2012	Sheep	Placenta		Hungary	Europe	GG IV-a		0130	MST37	MLVA-bank	Hung03	?	8	4	5	6	2
VS42	2012	Sheep	Placenta		Hungary	Europe	GG IV-a		0130	MST37	MLVA-bank	Hung04	?	8	4	5	6	2
WC-1		Environment	Dairy goat farm		USA	North America	GG IV-a			MST8	Kersch-2016								5	4	2	5	1	5	3	3	4	4
WC-2		Environment	University goat farm		USA	North America	GG IV-a			MST8	Kersch-2016								5	4	2	5	1	5	3	3	4	4
15168	2006	Human	Blood (isolate)	Blood	Portugal	Europe	GG IV-b		0145	MST4	MLVA-bank	20111017POR025	3	14	3	7	7	2											GG IV-b
15199	2006	Human	Blood (isolate)	Blood	Portugal	Europe	GG IV-b		0146	MST4	MLVA-bank	20111017POR021	3	16	3	7	7	2											GG IV-b
15264	2006	Human	Blood (isolate)	Blood	Portugal	Europe	GG IV-b		0155	MST4	MLVA-bank	20111017POR019	3	16	2	7	7	2											GG IV-b
15502	2006	Human	Blood (isolate)	Blood	Portugal	Europe	GG IV-b		0146	MST4	MLVA-bank	20111017POR017	3	16	3	7	7	2											GG IV-b
15550	2006	Human	Blood (isolate)	Blood	Portugal	Europe	GG IV-b		0146		MLVA-bank	20111017POR015	3	16	3	7	7	2											GG IV-b
16036	2006	Human	Blood (isolate)	Blood	Portugal	Europe	GG IV-b		0146		MLVA-bank	20111017POR018	3	16	3	7	7	2											GG IV-b
16040	2006	Human	Blood (isolate)	Blood	Portugal	Europe	GG IV-b		0138		MLVA-bank	20111017POR016	2	14	3	7	6	2											GG IV-b
16654	2007	Human	Blood (isolate)	Blood	Portugal	Europe	GG IV-b		0138		MLVA-bank	20111017POR020	2	14	3	7	6	2											GG IV-b
15491/06DH82	2006	Human	Blood	Blood	Portugal	Europe	GG IV-b		0146	MST4	MLVA-bank	20120511POR039	3	16	3	7	7	2	5	6	3	2	6	5	8	1	5	6	GG IV-b
17282/07DH82	2007	Human	Blood	Blood	Portugal	Europe	GG IV-b		0138	MST4	MLVA-bank	20120511POR040	2	14	3	7	6	2	5	6	3	2	6	5	8	1	5	6	GG IV-b
CB1		Human	Heart Valve	Tissue	France	Europe	GG IV-b			MST1	MST database								5	6	3	4	6	5	8	1	5	6	GG IV-b
CB101	2000	Human	Blood	Blood	France	Europe	GG IV-b			MST1	MLVA-bank								5	6	3	4	6	5	8	1	5	6	GG IV-b
CB108		Human	Blood	Blood	France	Europe	GG IV-b			MST1	MST database								5	6	3	4	6	5	8	1	5	6	GG IV-b
CB110		Human	Aortic wall	Blood	France	Europe	GG IV-b			MST1	MST database								5	6	3	4	6	5	8	1	5	6	GG IV-b
CB111	2003	Human	Heart Valve	Tissue	France	Europe	GG IV-b			MST5	MST database								4	6	3	5	6	2	8	2	5	6	GG VIII
CB118		Human	Heart Valve	Tissue	France	Europe	GG IV-b			MST3	MST database								5	6	3	4	6	7	8	1	5	6	GG IV-b
CB12		Human	Blood	Blood	France	Europe	GG IV-b			MST4	MST database								5	6	3	2	6	5	8	1	5	6	GG IV-b
CB123		Human	Blood	Blood	France	Europe	GG IV-b			MST4	MST database								5	6	3	2	6	5	8	1	5	6	GG IV-b
CB124		Human	Heart Valve	Tissue	France	Europe	GG IV-b			MST37	MST database								6	5	3	5	6	5	8	2	5	6	GG IV-b
CB133		Human	Blood	Blood	France	Europe	GG IV-b			MST41	MST database								5	4	3	4	6	5	8	1	5	6	GG IV-b
CB142		Human	Heart Valve	Tissue	France	Europe	GG IV-b			MST2	MST database								5	6	3	5	6	5	8	1	5	6	GG VII
CB148		Human	Sera	Blood	France	Europe	GG IV-b			MST4	MST database								5	6	3	2	6	5	8	1	5	6	GG IV-b
CB149		Tick			Senegal	Africa	GG IV-b			MST6	MST database								4	3	3	5	6	5	8	2	5	6	GG VIII
CB150		Tick			Senegal	Africa	GG IV-b			MST6	MST database								4	3	3	5	6	5	8	2	5	6	GG VIII
CB153		Human	Blood	Blood	France	Europe	GG IV-b			MST1	MST database								5	6	3	4	6	5	8	1	5	6	GG IV-b
CB156		Human	Heart Valve	Tissue	France	Europe	GG IV-b			MST4	MST database								5	6	3	2	6	5	8	1	5	6	GG IV-b
CB165		Human	Heart Valve	Tissue	France	Europe	GG IV-b			MST1	MST database								5	6	3	4	6	5	8	1	5	6	GG IV-b
CB166		Human	Heart Valve	Tissue	Tunisia	Africa	GG IV-b			MST5	MST database								4	6	3	5	6	2	8	2	5	6	GG VIII
CB167		Human	Heart Valve	Tissue	Tunisia	Africa	GG IV-b			MST5	MST database								4	6	3	5	6	2	8	2	5	6	GG VIII
Cb171_QLYMPHOMA		Human	Lymphoma	Tissue	unknown	unkown	GG IV-b		0158	MST4	in silico		?	13	3	7	?	2											GG IV-b
CB186		Human	Heart Valve	Tissue	France	Europe	GG IV-b			MST2	MST database								5	6	3	5	6	5	8	1	5	6	GG VII
CB194		Human	Sera	Blood	France	Europe	GG IV-b			MST4	MST database								5	6	3	2	6	5	8	1	5	6	GG IV-b
Cb196_Saudi_Arabia	2012	Human	Aortic Heart Valve	Tissue	Saudi Arabia	Middle East	GG IV-b		0148	MST4	in silico		?	?	3	7	7	2	5	6	3	2	6	5	8	1	5	6	GG IV-b
CB198		Human	Sera	Blood	France	Europe	GG IV-b			MST1	MST database								5	6	3	4	6	5	8	1	5	6	GG IV-b
CB20	1991	Human	Blood	Blood	France	Europe	GG IV-b			MST4	MST database								5	6	3	2	6	5	8	1	5	6	GG IV-b
CB200		Human	Psoas Abscess	Tissue	France	Europe	GG IV-b			MST1	MST database								5	6	3	4	6	5	8	1	5	6	GG IV-b
CB26		Human	Blood	Blood	France	Europe	GG IV-b			MST1	MST database								5	6	3	4	6	5	8	1	5	6	GG IV-b
CB28		Human	Blood	Blood	France	Europe	GG IV-b			MST1	MST database								5	6	3	4	6	5	8	1	5	6	GG IV-b
CB3		Human	Heart Valve	Tissue	France	Europe	GG IV-b			MST1	MST database								5	6	3	4	6	5	8	1	5	6	GG IV-b
CB35	1992	Human	Heart Valve	Tissue	France	Europe	GG IV-b			MST5	MST database								4	6	3	5	6	2	8	2	5	6	GG VIII
CB36		Human	Placenta	Tissue	France	Europe	GG IV-b			MST1	MST database								5	6	3	4	6	5	8	1	5	6	GG IV-b
CB37		Human	Blood	Blood	France	Europe	GG IV-b			MST1	MST database								5	6	3	4	6	5	8	1	5	6	GG IV-b
CB38		Human	Blood	Blood	France	Europe	GG IV-b			MST1	MST database								5	6	3	4	6	5	8	1	5	6	GG IV-b
CB39	1993	Human	Blood	Blood	France	Europe	GG IV-b			MST2	MST database								5	6	3	5	6	5	8	1	5	6	GG VII
CB41		Human	Heart Valve	Tissue	France	Europe	GG IV-b			MST1	MST database								5	6	3	4	6	5	8	1	5	6	GG IV-b
CB43	1993	Human	Heart Valve	Tissue	France	Europe	GG IV-b			MST7	MST database								4	6	3	5	6	5	8	2	5	6	GG VIII
CB45	1993	Human	Heart Valve	Tissue	France	Europe	GG IV-b			MST6	MST database								4	3	3	5	6	5	8	2	5	6	GG VIII
CB51	1995	Human	Placenta	Tissue	Spain	Europe	GG IV-b			MST4	MST database								5	6	3	2	6	5	8	1	5	6	GG IV-b
CB54	1996	Human	Blood	Blood	France	Europe	GG IV-b			MST4	MST database								5	6	3	2	6	5	8	1	5	6	GG IV-b
CB57	1996	Human	Blood	Blood	France	Europe	GG IV-b			MST4	MST database								5	6	3	2	6	5	8	1	5	6	GG IV-b
CB60		Human	Blood	Blood	France	Europe	GG IV-b			MST1	MST database								5	6	3	4	6	5	8	1	5	6	GG IV-b
CB62	1996	Human	Blood	Blood	France	Europe	GG IV-b			MST4	MST database								5	6	3	2	6	5	8	1	5	6	GG IV-b
CB63		Human	Heart Valve	Tissue	France	Europe	GG IV-b			MST1	MST database								5	6	3	4	6	5	8	1	5	6	GG IV-b
CB64		Human	Blood	Blood	France	Europe	GG IV-b			MST1	MST database								5	6	3	4	6	5	8	1	5	6	GG IV-b
CB67		Human	Blood	Blood	France	Europe	GG IV-b			MST1	MST database								5	6	3	4	6	5	8	1	5	6	GG IV-b
CB75		Human	Blood	Blood	France	Europe	GG IV-b			MST1	MST database								5	6	3	4	6	5	8	1	5	6	GG IV-b
CB82		Human	Blood	Blood	France	Europe	GG IV-b			MST1	MST database								5	6	3	4	6	5	8	1	5	6	GG IV-b
CB86		Human	Blood	Blood	France	Europe	GG IV-b			MST1	MST database								5	6	3	4	6	5	8	1	5	6	GG IV-b
CB87		Human	Placenta	Tissue	France	Europe	GG IV-b			MST1	MST database								5	6	3	4	6	5	8	1	5	6	GG IV-b
CB89		Human	Placenta	Tissue	France	Europe	GG IV-b			MST1	MST database								5	6	3	4	6	5	8	1	5	6	GG IV-b
CB94		Human	Blood	Blood	France	Europe	GG IV-b			MST1	MST database								5	6	3	4	6	5	8	1	5	6	GG IV-b
CB97		Human	Blood	Blood	France	Europe	GG IV-b			MST1	MST database								5	6	3	4	6	5	8	1	5	6	GG IV-b
cox_lari 1		Tick	Rhipicephalus Turanicus		Libanon	Middle East	GG IV-b			MST57	MST database								4	6	3	5	5	5	na	na	5	6	GG VIII
DNA2906363		Human	Sera	Blood	France	Europe	GG IV-b			MST6	MST database								4	3	3	5	6	5	8	2	5	6	GG VIII
DNA2906960		Human	Blood	Blood	France	Europe	GG IV-b			MST2	MST database								5	6	3	5	6	5	8	1	5	6	GG VII
F4	1992	Human	Blood	Blood	France	Europe	GG IV-b		0148		MLVA-bank	Cb#042	?	8	3	7	7	2											GG IV-b
Leningrad-2	1955	Human	Blood	Blood	Russia	Asia	GG IV-b	QpRS	0144	MST7	in silico		?	14	3	7	8	2	4	6	3	5	6	5	8	2	5	6	GG IV-b (VIII)
Leningrad-4		Human	Blood	Blood	Russia	Asia	GG IV-b			MST7	MST database								4	6	3	5	6	5	8	2	5	6	GG VIII
M.AC. 20	1991	Human	Blood	Blood	France	Europe	GG IV-b		0145	MST4	MLVA-bank	20090317Frankrijk027	3	14	3	7	7	2											GG IV-b
M.AC. 37	1992	Human	Blood	Blood	France	Europe	GG IV-b		0139	MST1	MLVA-bank	20090317Frankrijk050	2	16	3	7	6	2											GG IV-b
M.AC. 38	1992	Human	Blood	Blood	France	Europe	GG IV-b		0141	MST1	MLVA-bank	20090317Frankrijk008	2	17	3	7	6	2											GG IV-b
M.AC. 39	1993	Human	Blood	Blood	France	Europe	GG IV-b		0150	MST2	MLVA-bank	20090317Frankrijk055	3	26	3	7	7	2											GG IV-b
M.AC. 57	1996	Human	Blood	Blood	France	Europe	GG IV-b		0145	MST4	MLVA-bank	20090317Frankrijk010	3	14	3	7	7	2											GG IV-b
M.AC. 62	1996	Human	Blood	Blood	France	Europe	GG IV-b		0145	MST4	MLVA-bank	20090317Frankrijk053	3	14	3	7	7	2											GG IV-b
M.AC. 64	1996	Human	Blood	Blood	France	Europe	GG IV-b		0139	MST1	MLVA-bank	20090317Frankrijk054	2	16	3	7	6	2											GG IV-b
M.ACH. 101	2000	Human	Blood	Blood	France	Europe	GG IV-b		0139	MST1	MLVA-bank	20090317Frankrijk038	2	16	3	7	6	2											GG IV-b
M.ACH. 67	1996	Human	Heparinized Blood	Blood	France	Europe	GG IV-b		0139	MST2	MLVA-bank	20090317Frankrijk063	2	16	3	7	6	2	5	6	3	5	6	5	8	1	5	6	GG IV-b
M.HP. 36	1992	Human	Placenta / kidney / liver	Tissue	France	Europe	GG IV-b		0142	MST1	MLVA-bank	20090317Frankrijk052	2	19	3	7	6	2											GG IV-b
M.HP. 51	1995	Human	Placenta	Tissue	Spain	Europe	GG IV-b		0149	MST4	MLVA-bank	20090317Frankrijk044	3	15	3	7	7	2											GG IV-b
M.HP. 89	2000	Human	Placenta / cord Blood	Tissue	France	Europe	GG IV-b		0139	MST1	MLVA-bank	20090317Frankrijk036	2	16	3	7	6	2											GG IV-b
M.IE 3		Human	Blood and Heart Valve	Bood / Tissue	France	Europe	GG IV-b		0140	MST1	MLVA-bank	20090317Frankrijk004	2	15	3	7	6	2											GG IV-b
M.IE. 1	1989	Human	Heart Valve	Tissue	France	Europe	GG IV-b		0139	MST1	MLVA-bank	20090317Frankrijk007	2	16	3	7	6	2											GG IV-b
M.IE. 110	2002	Human	Aortic wall	Tissue	France	Europe	GG IV-b		0139	MST1	MLVA-bank	20090317Frankrijk032	2	16	3	7	6	2											GG IV-b
M.IE. 111	2003	Human	Native aortic Heart Valve	Tissue	France	Europe	GG IV-b		0148	MST5	MLVA-bank	20090317Frankrijk060	3	12	3	7	7	2											GG IV-b
M.IE. 118	2004	Human	Mitral Heart Valve	Tissue	France	Europe	GG IV-b		0143	MST3	MLVA-bank	20090317Frankrijk067	2	11	3	7	6	2											GG IV-b
M.IE. 24	1992	Human	Mitral Heart Valve / Blood	Bood / Tissue	France	Europe	GG IV-b		0139	MST2	MLVA-bank	20090317Frankrijk017	2	16	3	7	6	2	5	6	3	5	6	5	8	1	5	6	GG IV-b
M.IE. 75	1998	Human	Heparinized Blood	Blood	France	Europe	GG IV-b		0137	MST1	MLVA-bank	20090317Frankrijk045	2	12	3	7	6	2											GG IV-b
MAC 54	1996	Human	Heparinized Blood	Blood	France	Europe	GG IV-b		0152	MST4	MLVA-bank	20090317Frankrijk039	6	14	3	7	7	2											GG IV-b
MI.E. 63	1994	Human	Mitral Heart Valve	Tissue	France	Europe	GG IV-b		0142	MST1	MLVA-bank	20090317Frankrijk043	2	19	3	7	6	2											GG IV-b
Namibia	1991	Goat			Namibia	Africa	GG IV-b		0198	MST30	MLVA-bank	Cb#040	9	13	3	6	7	2	5	6	10	5	6	5	8	13	9	6	GG IX
P.IE. 35	1992	Human	Heart Valve	Tissue	France	Europe	GG IV-b		0139	MST5	MLVA-bank	20090324Frankrijk078	2	16	3	7	6	2											GG IV-b
P203519		Tick			Senegal	Africa	GG IV-b			MST6	MST database								4	3	3	5	6	5	8	2	5	6	GG VIII
Patient 11288	2010	Human	Blood	Blood	Portugal	Europe	GG IV-b		0156	MST4	Santos-2012		3	18	3	7	2	2	5	6	3	2	6	5	8	1	5	6	GG IV-b
Patient 1516	2006	Human	Pneumonia	Tissue	Portugal	Europe	GG IV-b		0151	MST4	Santos-2012		3	14	3	7	2	2	5	6	3	2	6	5	8	1	5	6	GG IV-b
Patient 1519	2006	Human	Blood	Blood	Portugal	Europe	GG IV-b		0154	MST4	Santos-2012		3	16	3	7	2	2	5	6	3	2	6	5	8	1	5	6	GG IV-b
Patient 1526	2006	Human	Blood	Blood	Portugal	Europe	GG IV-b		0157	MST4	Santos-2012		3	16	2	7	2	2	5	6	3	2	6	5	8	1	5	6	GG IV-b
Patient 1550	2006	Human	Blood	Blood	Portugal	Europe	GG IV-b		0154	MST4	Santos-2012		3	16	3	7	2	2	5	6	3	2	6	5	8	1	5	6	GG IV-b
Patient 1555	2006	Human	Blood	Blood	Portugal	Europe	GG IV-b		0154		Santos-2012		3	16	3	7	2	2											GG IV-b
Patient 1603	2006	Human	Blood	Blood	Portugal	Europe	GG IV-b		0154		Santos-2012		3	16	3	7	2	2											GG IV-b
Patient 1604	2006	Human	Blood	Blood	Portugal	Europe	GG IV-b		0153		Santos-2012		2	14	3	7	1	2											GG IV-b
Patient 1665	2007	Human	Blood	Blood	Portugal	Europe	GG IV-b		0153		Santos-2012		2	14	3	7	1	2											GG IV-b
Patient 9724	2010	Human	Blood	Blood	Portugal	Europe	GG IV-b		0153	MST4	Santos-2012		2	14	3	7	1	2	5	6	3	2	6	5	8	1	5	6	GG IV-b
Q321		Cattle	Milk		Russia	Asia	GG IV-b	QpDV	0205	MST2	in silico		9	17	3	8	7	2	5	6	3	5	6	5	8	?	5	6	GG IV-b (VII)
R1140		Human	Blood	Blood	Russia	Asia	GG IV-b		0158		MLVA-bank	Cb#043	6	13	3	7	6	2	5	6	3	5	6	5	8	1	5	6	GG IV-b
Schperling	1955	Human	Blood	Blood	Kyrgyzstan	Asia	GG IV-b	QpDV	0205	MST2	in silico		?	?	3	8	7	2	5	6	3	5	6	5	8	1	5	6	GG IV-b (VII)
Sig 112884	2010	Human	Blood (directly)	Blood	Portugal	Europe	GG IV-b		0147	MST4	MLVA-bank	20111017POR023	3	18	3	7	7	2											GG IV-b
Sig 97247	2010	Human	Blood (isolate)	Blood	Portugal	Europe	GG IV-b		0138	MST4	MLVA-bank	20111017POR024	2	14	3	7	6	2											GG IV-b
Unknown4		unknown			unknown	unknown	GG IV-b			MST45	MST database								5	6	1	5	6	5	8	1	5	6	GG VII
V525_Tunisia	2017	Human	Heart Valve	Tissue	Tunisia	Africa	GG IV-b	QpRS	0148	MST5	in silico		?	?	3	7	7	2	4	6	3	5	6	2	8	2	5	6	GG IV-b (VIII)
VS16	2012	Sheep	Placenta		Hungary	Europe	GG IV-b			MST37	MLVA-bank								6	5	3	5	6	5	8	2	5	6	GG IV-b
VS27	2012	Sheep	Placenta		Hungary	Europe	GG IV-b			MST37	MLVA-bank								6	5	3	5	6	5	8	2	5	6	GG IV-b
VS38	2012	Sheep	Placenta		Hungary	Europe	GG IV-b			MST37	MLVA-bank								6	5	3	5	6	5	8	2	5	6	GG IV-b
VS42	2012	Sheep	Placenta		Hungary	Europe	GG IV-b			MST37	MLVA-bank								6	5	3	5	6	5	8	2	5	6	GG IV-b
AuQ29	2012	Human	Serum	Blood	Australia	Australia	GG X		0159	MST_AUST	Vincent-2016		?	16	3	5	6	2
AuQ01 Arandale	2005	Human	Blood (Buffy coat)	Blood	Australia	Australia	GG X		0160	MST_AUST	Vincent-2016		?	16	3	5	5	2	5	14	8	5	12	14	8	2	5	6
AuQ11	2011	Human	Serum	Blood	Australia	Australia	GG X		0160	MST_AUST	Vincent-2016		?	16	3	5	5	2
AuQ12	2011	Human	Serum	Blood	Australia	Australia	GG X		0160	MST_AUST	Vincent-2016		?	16	3	5	5	2
AuQ32	2012	Human	Serum	Blood	Australia	Australia	GG X		0160	MST_AUST	Vincent-2016		?	16	3	5	5	2
AuQ35	2012	Human	Aortic duodenal fistula	Blood	Australia	Australia	GG X		0160	MST_AUST	Vincent-2016		?	16	3	5	5	2
AuQ43	2012	Human	Serum	Blood	Australia	Australia	GG X		0160	MST_AUST	Vincent-2016		?	16	3	5	5	2
AuQ02 Cumberland	2006	Human	Blood (Buffy coat)	Blood	Australia	Australia	GG X		0161	MST_AUST	Vincent-2016		?	14	3	5	5	2
AuQ07	2010	Human	Blood (Buffy coat)	Blood	Australia	Australia	GG X		0161	MST_AUST	Vincent-2016		?	14	3	5	5	2
AuQ08	2010	Human	Serum	Blood	Australia	Australia	GG X		0161	MST_AUST	Vincent-2016		?	14	3	5	5	2
AuQ17	2011	Human	Serum	Blood	Australia	Australia	GG X		0161	MST_AUST	Vincent-2016		?	14	3	5	5	2
AuQ20	2011	Human	Serum	Blood	Australia	Australia	GG X		0161	MST_AUST	Vincent-2016		?	14	3	5	5	2
AuQ34	2012	Human	Serum	Blood	Australia	Australia	GG X		0161	MST_AUST	Vincent-2016		?	14	3	5	5	2
AuQ10	2011	Human	Serum	Blood	Australia	Australia	GG X		0162	MST_AUST	Vincent-2016		?	17	3	5	5	2
AuQ13	2011	Human	Serum	Blood	Australia	Australia	GG X		0162	MST_AUST	Vincent-2016		?	17	3	5	5	2
AuQ27	2011	Human	Serum	Blood	Australia	Australia	GG X		0162	MST_AUST	Vincent-2016		?	17	3	5	5	2
AuQ36	2012	Human	Serum	Blood	Australia	Australia	GG X		0162	MST_AUST	Vincent-2016		?	17	3	5	5	2
AuQ15	2011	Human	Serum	Blood	Australia	Australia	GG X		0163	MST_AUST	Vincent-2016		?	15	3	5	5	2
AuQ16	2011	Human	Serum	Blood	Australia	Australia	GG X		0163	MST_AUST	Vincent-2016		?	15	3	5	5	2
AuQ19	2011	Human	Serum	Blood	Australia	Australia	GG X		0163	MST_AUST	Vincent-2016		?	15	3	5	5	2
AuQ21	2011	Human	Serum	Blood	Australia	Australia	GG X		0163	MST_AUST	Vincent-2016		?	15	3	5	5	2
AuQ24	2011	Human	Serum	Blood	Australia	Australia	GG X		0163	MST_AUST	Vincent-2016		?	15	3	5	5	2
AuQ25	2011	Human	Serum	Blood	Australia	Australia	GG X		0163	MST_AUST	Vincent-2016		?	15	3	5	5	2
AuQ28	2012	Human	Serum	Blood	Australia	Australia	GG X		0163	MST_AUST	Vincent-2016		?	15	3	5	5	2
AuQ31	2012	Human	Serum	Blood	Australia	Australia	GG X		0163	MST_AUST	Vincent-2016		?	15	3	5	5	2
AuQ38	2012	Human	Serum	Blood	Australia	Australia	GG X		0163	MST_AUST	Vincent-2016		?	15	3	5	5	2
AuQ40	2012	Human	Serum	Blood	Australia	Australia	GG X		0163	MST_AUST	Vincent-2016		?	15	3	5	5	2
AuQ03	2007	Human	Blood (Buffy coat)	Blood	Australia	Australia	GG X		0164	MST_AUST	Vincent-2016		?	13	3	5	5	2
AuQ30	2012	Human	Serum	Blood	Australia	Australia	GG X		0165	MST_AUST	Vincent-2016		?	19	3	5	5	2
AuQ05	2007	Human	Serum	Blood	Australia	Australia	GG X		0166	MST_AUST	Vincent-2016		?	14	3	5	4	2
AuQ09	2011	Human	Serum	Blood	Australia	Australia	GG X		0166	MST_AUST	Vincent-2016		?	14	3	5	4	2
AuQ39	2012	Human	Serum	Blood	Australia	Australia	GG X		0166	MST_AUST	Vincent-2016		?	14	3	5	4	2
AuQ42	2012	Human	Serum	Blood	Australia	Australia	GG X		0166	MST_AUST	Vincent-2016		?	14	3	5	4	2
AuQ22	2011	Human	Serum	Blood	Australia	Australia	GG X		0167	MST_AUST	Vincent-2016		?	15	3	5	4	2
AuQ41	2012	Human	Serum	Blood	Australia	Australia	GG X		0167	MST_AUST	Vincent-2016		?	15	3	5	4	2
AuQ14	2011	Human	Aortic Heart Valve	Tissue	Australia	Australia	GG X		0168	MST_AUST	Vincent-2016		?	17	3	6	5	2
AuQ37	2012	Human	Plasma	Blood	Australia	Australia	GG X		0168	MST_AUST	Vincent-2016		?	17	3	6	5	2
AuQ23	2011	Human	Serum	Blood	Australia	Australia	GG X		0169	MST_AUST	Vincent-2016		?	18	3	5	4	2
AuQ33	2012	Human	Serum	Blood	Australia	Australia	GG X		0169	MST_AUST	Vincent-2016		?	18	3	5	4	2
P.IE. 45	1993	Human	Aortic Heart Valve		France	Europe	GG X		0170	MST6	MLVA-bank	20090317Frankrijk031	4	18	3	5	8	2
AuQ26	2011	Human	Serum	Blood	Australia	Australia	GG X		0171	MST_AUST	Vincent-2016		?	9	3	6	5	2
AuQ04	2007	Human	Aortic Heart Valve	Tissue	Australia	Australia	GG X		0199	MST_AUST	Vincent-2016		?	13	3	6	11	2
C.IE. 115a	2003	Human	Heart Valve	Tissue	Canada	North America	GG V		0172	MST21	MLVA-bank	20090317Frankrijk012	3	9	3	4	7	2
CB115	2003	Human	Heart Valve	Tissue	Canada	North America	GG V			MST21	MST database								2	1	4	6	2	3	1	11	1	1
CB4	1998	Human	Blood	Blood	France	North America	GG V			MST21	MST database								2	1	4	6	2	3	1	11	1	1
CB7		Human	Heart Valve	Tissue	France	North America	GG V			MST21	MST database								2	1	4	6	2	3	1	11	1	1
CBNSC1		Cat	na		Canada	North America	GG V			MST21	MST database								2	1	4	6	2	3	1	11	1	1
CbuG_Q212	1981	Human	Heart Valve	Tissue	Canada	North America	GG V	plasmidless	0173	MST21	in silico		2	8	3	4	7	2	2	1	4	6	2	3	1	11	1	1
Dog CB		Dog	Uterus		Canada	North America	GG V			MST21	MST database								2	1	4	6	2	3	1	11	1	1
Dog_Utad		Dog	Uterus		Canada	North America	GG V	plasmidless	0173	MST21	in silico		?	8	3	4	7	2	2	1	4	6	2	3	1	11	1	1
Ko_Q229	1982	Human	Heart Valve	Tissue	Canada	North America	GG V	plasmidless	0172		MLVA-bank		3	9	3	4	7	2	2	1	4	6	2	3	1	11	1	1
M.IE. 4	1988	Human	Blood	Blood	France	Europe	GG V		0172	MST21	MLVA-bank	20090317Frankrijk028	3	9	3	4	7	2
McMaster		Human	Placenta	Tissue	Canada	North America	GG V	plasmidless	0172	MST21	in silico		?	9	3	4	7	2	2	1	4	6	2	3	1	11	1	1
P1325078		Dog	Uterus		Canada	North America	GG V			MST21	MST database								2	1	4	6	2	3	1	11	1	1
Poker Cat		Cat	na		Canada	North America	GG V			MST21	MST database								2	1	4	6	2	3	1	11	1	1
Scurry_Q217	1981	Human	Liver	Tissue	USA	North America	GG V	plasmidless	0172	MST21	MLVA-bank	Cb#034	?	9	3	4	7	2	2	1	4	6	2	3	1	11	1	1
Dugway 5J108-111	1957	Rodent			USA	North America	GG VI	QpDG	0174	MST-DUG	MLVA-bank	Cb#035	4	7	4	4	8	3	10	10	11	10	6	4	12	14	10	10
Dugway 7E65-68	1058	Rodent			USA	North America	GG VI	QpDG	0174	MST-DUG	in silico		4	7	4	4	8	3	10	10	11	10	6	4	12	14	10	10
Dugway 7D77-80	1957	Rodent			USA	North America	GG VI	QpDG	0174	MST-DUG	in silico		4	7	4	4	8	3	10	10	11	10	6	4	12	14	10	10
Dugway-7E9-12		Rodent	na		USA	North America	GG VI			MST-DUG	Hornstra-2011								10	10	11	10	6	4	12	14	10	10
776	2012	Goat			Portugal	Europe	undefined		0188		Cumbassa-2015		6	12	2	8	28	30
815	2012	Goat			Portugal	Europe	undefined		0186		Cumbassa-2015		29	6	2	8	33	29
33783/1	2012	Sheep			Portugal	Europe	undefined		0178		Cumbassa-2015		57	4	5	1	76	10
33783/2	2012	Sheep			Portugal	Europe	undefined		0178		Cumbassa-2015		57	4	5	1	76	10
4325/1	2012	Goat			Portugal	Europe	undefined		0189		Cumbassa-2015		6	15	23	8	91	7
4325/2	2012	Goat			Portugal	Europe	undefined		0189		Cumbassa-2015		6	15	23	8	91	7
4732/1	2012	Goat			Portugal	Europe	undefined		0187		Cumbassa-2015		6	12	2	16	91	32
Addax C037		Antelope			Dubai	Middle East	undefined		0177		MLVA-bank	20120511CWZ005	3	12	4	3	7	11
At12		Tick			Argentina	South America	undefined		0193		Mioni-2019		3	7	2	5	9	2
AuQ18	2011	Human	Serum	Blood	Australia	Australia	undefined		0181	MST_AUST	Vincent-2016		?	21	3	5	4	3
B10		Hedgehog	unknown		China	East Asia	undefined			MST71	MST database								11	12	12	5	11	5	16	17	12	6
B31	2011	Mongoose			Portugal	Europe	undefined		0204		Cumbassa-2015		14	17	14	8	43	20
B9	2011	Mongoose			Portugal	Europe	undefined		0179		Cumbassa-2015		49	38	14	21	37	20
C7		Hedgehog	unknown		China	East Asia	undefined			MST72	MST database								8	13	12	5	6	5	8	18	5	13
Cb_At12	2019	Tick			Argentina	South America	undefined			MST73	Mioni-2019								3	6	8	12	6	15	17	20	14	6
CB119		Human	Heart Valve	Tissue	Senegal	Africa	undefined			MST19	MST database								3	7	7	8	5	4	11	7	6	5
CB161		Human	Heart Valve	Tissue	France	Europe	undefined			MST49	MST database								3	7	2	6	5	4	11	7	6	5
Cb185	2012	Human	Placenta	Tissue	France	Europe	undefined	QpH1	0183	MST18	in silico		4	10	4	7	4	5
Ceglie_27	2013	Goat	Vaginal Swab		Italy	Europe	undefined		0196		Ceglie-2015		7	9	2	5	8	2
Ceglie_28	2013	Goat	Vaginal Swab		Italy	Europe	undefined		0197		Ceglie-2015		2	9	2	5	8	2
Ceglie_29	2013	Goat	Spleen		Italy	Europe	undefined		0195		Ceglie-2015		7	9	3	5	8	2
Ceglie_30	2013	Goat	Vaginal Swab		Italy	Europe	undefined		0135		Ceglie-2015		?	9	7	5	8	8
CS-Bud	1978	Cattle			Slovak Republic	Europe	undefined		0180		MLVA-bank	Cb#045	4	?	3	3	4	3
CS-R	1975	Human		Blood	Italy	Europe	undefined		0180		MLVA-bank	Cb#046	4	8	3	3	4	3
F2	1991	Human	Blood	Blood	France	Europe	undefined		0200		MLVA-bank	Cb#041	9	13	4	7	7	2
G11		Goat	Individual Milk		Italy	Europe	undefined		0184	MST55	DiDomenico-2014		9	22	4	1	3	1
G12		Goat	brain		Italy	Europe	undefined		0136	MST8	DiDomenico-2014		9	8	4	1	5	2
M.IE. 77	1998	Human	Native aortic Heart Valve	Tissue	France	Europe	undefined	QpH1	0194	MST17	MLVA-bank	20090317Frankrijk049	6	11	3	5	12	6
Max		Sheep			Germany	Europe	undefined		0182		MLVA-bank	Cb#038	4	7	4	3	6	4
P.IE. 43	1993	Human	Aortic Heart Valve		France	Europe	undefined		0206	MST7	MLVA-bank	20090317Frankrijk046	4	17	3	9	8	2
Pohlheim	1997	Sheep			Germany	Europe	undefined		0182		MLVA-bank	Cb#037	4	7	4	3	6	4
Sample 146	2007	Goat			France	Europe	undefined		0185		Joulie-2017		4	12	2	2	7	2
Sample 267	2010	Sheep			France	Europe	undefined		0203		Joulie-2017		?	15	3	4	?	4
Sample FR5		Sheep			France	Europe	undefined		0203		Joulie-2017		5	15	3	4	?	4
Sample FR7		Cattle			France	Europe	undefined		0115		Joulie-2017		5	15	3	8	9	9
Sample FR8		Cattle			France	Europe	undefined		0191		Joulie-2017		5	14	3	8	7	10
SR1	2011	Cattle	Milk		Spain	Europe	undefined		0175		MLVA-bank	20110907CWZ012	6	12	4	7	9	5
Tilburg12_33		Cattle	Milk		Slovak Republic	Europe	undefined		0175		Tilburg-2012_b		6	12	4	7	9	5
Tilburg12_65		Cattle	Semi-skimmed Milk and Milk powder		Russia	Asia	undefined		0190		MLVA-bank		4	14	2	6	8	11
Unknown9		unknown			unknown	unknown	undefined			MST60	MST database								10	10	11	10	6	4	12	14	10	10
Z 3574-1/92	1992	Sheep			Germany	Europe	undefined	QpRS	0192		MLVA-bank		9	8	3	6	6	2
